# Supplementary material for: Three new species of Cortinarius subgenus Telamonia (Cortinariaceae, Agaricales) from China
Source: MycoKeys. 2020 Jul 14;69:91–109. doi: 10.3897/mycokeys.69.49437 (PMC7381714; doi:10.3897/mycokeys.69.49437)
Supplement: XML Treatment for Cortinarius laccariphyllus [file mycokeys.69.49437-treatment1.xml]

<!DOCTYPE tp:taxon-treatment
  PUBLIC "-//TaxonX//DTD Taxonomic Treatment Publishing DTD v0 20100105//EN" "tax-treatment-NSO.dtd">
<tp:taxon-treatment xmlns:tp="http://www.plazi.org/taxpub"><tp:treatment-meta><kwd-group><label>Taxon classification</label><kwd><named-content xmlns:xlink="http://www.w3.org/1999/xlink" content-type="kingdom">Fungi</named-content></kwd><kwd><named-content xmlns:xlink="http://www.w3.org/1999/xlink" content-type="order">Agaricales</named-content></kwd><kwd><named-content xmlns:xlink="http://www.w3.org/1999/xlink" content-type="family">Cortinariaceae</named-content></kwd></kwd-group><mixed-citation publication-type="journal"><person-group><name><surname>Xie</surname><given-names>Meng-Le</given-names></name><name><surname>Wei</surname><given-names>Tie-Zheng</given-names></name><name><surname>Fu</surname><given-names>Yong-Ping</given-names></name><name><surname>Li</surname><given-names>Dan</given-names></name><name><surname>Qi</surname><given-names>Liang-Liang</given-names></name><name><surname>Xing</surname><given-names>Peng-Jie</given-names></name><name><surname>Cheng</surname><given-names>Guo-Hui</given-names></name><name><surname>Ji</surname><given-names>Rui-Qing</given-names></name><name><surname>Li</surname><given-names>Yu</given-names></name></person-group><article-title>Three new species of <italic><tp:taxon-name><tp:taxon-name-part taxon-name-part-type="genus" reg="Cortinarius">Cortinarius</tp:taxon-name-part></tp:taxon-name></italic> subgenus <italic><tp:taxon-name><tp:taxon-name-part taxon-name-part-type="genus" reg="Cortinarius"/><tp:taxon-name-part taxon-name-part-type="subgenus" reg="Telamonia">Telamonia</tp:taxon-name-part></tp:taxon-name></italic> (<tp:taxon-name><tp:taxon-name-part taxon-name-part-type="family">Cortinariaceae</tp:taxon-name-part></tp:taxon-name>, <tp:taxon-name><tp:taxon-name-part taxon-name-part-type="order">Agaricales</tp:taxon-name-part></tp:taxon-name>) from China</article-title><source>MycoKeys</source><day>14</day><month>7</month><year>2020</year><volume>69</volume><fpage>91</fpage><lpage>109</lpage><pub-id pub-id-type="doi">10.3897/mycokeys.69.49437</pub-id></mixed-citation></tp:treatment-meta><tp:nomenclature><tp:taxon-name><object-id xmlns:xlink="http://www.w3.org/1999/xlink" content-type="arpha" xlink:type="simple">1E5CEDF8-1D56-5202-BD75-4509CF2BC11F</object-id>
              <tp:taxon-name-part taxon-name-part-type="genus" reg="Cortinarius">Cortinarius</tp:taxon-name-part>
              <tp:taxon-name-part taxon-name-part-type="species" reg="laccariphyllus">laccariphyllus</tp:taxon-name-part>
              <object-id xmlns:xlink="http://www.w3.org/1999/xlink" content-type="mycobank" xlink:type="simple">830780</object-id>
            </tp:taxon-name><tp:taxon-authority>Y. Li &amp; M.L. Xie</tp:taxon-authority><tp:taxon-status xmlns:xlink="http://www.w3.org/1999/xlink" xlink:type="simple">sp. nov.</tp:taxon-status><xref ref-type="fig" rid="F2">Figures 2a, b</xref><xref ref-type="fig" rid="F3">, 3a</xref><xref ref-type="fig" rid="F4">, 4a</xref></tp:nomenclature><tp:treatment-sec sec-type="diagnosis" id="SECID0E3XBG"><title>Diagnosis.</title><p>Pileus 2.2–6.6 cm in diam., strongly hygrophanous, translucently striate. Lamellae distant, <italic><tp:taxon-name><tp:taxon-name-part taxon-name-part-type="genus" reg="Laccaria">Laccaria</tp:taxon-name-part></tp:taxon-name></italic>-like when young. Universal veil white, extremely sparse. Basidiospores 7.7–9.7 × 4.5–5.8 μm. The ITS sequences differ from the sequences of other species of section <tp:taxon-name> <tp:taxon-name-part taxon-name-part-type="section" reg="Colymbadini">Colymbadini</tp:taxon-name-part></tp:taxon-name> by at least fifteen substitutions and eight indel positions.</p></tp:treatment-sec><tp:treatment-sec sec-type="Holotype" id="SECID0ESYBG"><title>Holotype.</title><p>China. Jilin Province: Antu County, Liangjiang Town, Dongfanghong Village, broadleaf forest (<italic><tp:taxon-name><tp:taxon-name-part taxon-name-part-type="genus" reg="Quercus">Quercus</tp:taxon-name-part> <tp:taxon-name-part taxon-name-part-type="species" reg="mongolica">mongolica</tp:taxon-name-part></tp:taxon-name></italic> dominated forest with some <italic><tp:taxon-name><tp:taxon-name-part taxon-name-part-type="genus" reg="Juglans">Juglans</tp:taxon-name-part></tp:taxon-name></italic> and <italic><tp:taxon-name><tp:taxon-name-part taxon-name-part-type="genus" reg="Acer">Acer</tp:taxon-name-part></tp:taxon-name></italic>), <named-content xmlns:xlink="http://www.w3.org/1999/xlink" content-type="dwc:verbatimCoordinates" xlink:type="simple"><named-content content-type="geo-json" specific-use="{&#34;type&#34;:&#34;Point&#34;,&#34;coordinates&#34;:[128.019444,42.714167]}" id="NCID0EUZBG" xlink:type="simple">42°42'51"N, 128°01'10"E</named-content></named-content>, alt. 640 m, 5 August 2017, M.L. Xie, HMJAU44449, GenBank No. (ITS) <ext-link xmlns:xlink="http://www.w3.org/1999/xlink" ext-link-type="gen" xlink:href="MK552380" xlink:type="simple">MK552380</ext-link>.</p></tp:treatment-sec><tp:treatment-sec sec-type="etymology" id="SECID0E5ZBG"><title>Etymology.</title><p>The name refers to the <italic><tp:taxon-name><tp:taxon-name-part taxon-name-part-type="genus" reg="Laccaria">Laccaria</tp:taxon-name-part></tp:taxon-name></italic>-like lamellae when young.</p></tp:treatment-sec><tp:treatment-sec sec-type="description" id="SECID0EL1BG"><title>Description.</title><p>Pileus 2.2–6.6 cm in diam., conical when young, then convex, strongly hygrophanous, reddish-brown (9E6–8), dark brown at the centre (8F6–8), margin to half-way translucently striate, rarely fibrillose, margin thin and wavy. Lamellae subadnate to emarginated, distant, <italic><tp:taxon-name><tp:taxon-name-part taxon-name-part-type="genus" reg="Laccaria">Laccaria</tp:taxon-name-part></tp:taxon-name></italic>-like (<italic><tp:taxon-name><tp:taxon-name-part taxon-name-part-type="genus" reg="Laccaria">Laccaria</tp:taxon-name-part> <tp:taxon-name-part taxon-name-part-type="species" reg="laccata">laccata</tp:taxon-name-part></tp:taxon-name></italic> (Scop.) Cooke) when young, reddish-brown (9E6–8) to rusty brown (6E8), edge slightly serrate. Stipe 4.2–6.6 cm long, 0.4–0.8 cm thick at apex, 0.2–0.5 cm thick at base, cylindrical to tapering towards base, dark brown (7F6) to black brown (7F3), surface with white fibrillose when young, these disappearing with age (excluding the base of stipe). Universal veil white, extremely sparse, soon disappearing. Context dark brown (7F6–8), strongly hygrophanous (pileus and stipe). Odour indistinct. Exsiccata brown (5F8) to black brown (7F5). UV fluorescence yellow on stipe, pileus and lamellar edge, strong at stipe base.</p><fig id="F2" position="float" orientation="portrait"><object-id xmlns:xlink="http://www.w3.org/1999/xlink" content-type="doi" xlink:type="simple">10.3897/mycokeys.69.49437.figure2</object-id><object-id xmlns:xlink="http://www.w3.org/1999/xlink" content-type="arpha" xlink:type="simple">805BE144-E501-52E1-82E5-7EF8085C09F9</object-id><label>Figure 2.</label><caption><p>Basidiocarps of three newly-described species. <bold>a, b</bold><italic><tp:taxon-name><tp:taxon-name-part taxon-name-part-type="genus" reg="Cortinarius">Cortinarius</tp:taxon-name-part> <tp:taxon-name-part taxon-name-part-type="species" reg="laccariphyllus">laccariphyllus</tp:taxon-name-part></tp:taxon-name></italic> (<bold>a, b</bold> HMJAU44449, holotype); <bold>c, d</bold><italic><tp:taxon-name><tp:taxon-name-part taxon-name-part-type="genus" reg="Cortinarius">Cortinarius</tp:taxon-name-part> <tp:taxon-name-part taxon-name-part-type="species" reg="neotorvus">neotorvus</tp:taxon-name-part></tp:taxon-name></italic> (<bold>c</bold> HMJAU44441, holotype; <bold>d</bold> HMJAU44439); <bold>e, f</bold><italic><tp:taxon-name><tp:taxon-name-part taxon-name-part-type="genus" reg="Cortinarius">Cortinarius</tp:taxon-name-part> <tp:taxon-name-part taxon-name-part-type="species" reg="subfuscoperonatus">subfuscoperonatus</tp:taxon-name-part></tp:taxon-name></italic> (<bold>e</bold> HMJAU44444, holotype; <bold>f</bold> HMJAU44445). Scale bars: 2 cm (<bold>a, b, d–f</bold>). Photographs by Meng-Le Xie.</p></caption><graphic xmlns:xlink="http://www.w3.org/1999/xlink" xlink:href="mycokeys-69-091-g002.jpg" position="float" orientation="portrait" xlink:type="simple" id="oo_431682.jpg"><uri content-type="original_file" xlink:type="simple">https://binary.pensoft.net/fig/431682</uri></graphic></fig><p>Basidiospores 7.7–9.7 × 4.5–5.8 μm, Q = 1.43–1.84, `X = 8.0–8.5 × 4.8–5.2 μm, `Q = 1.66–1.70 (60 spores, 2 specimens), ellipsoid to amygdaloid, moderately and sharply verrucose, moderately dextrinoid. Basidia 4-spored, clavate, 23–39 × 7–9 μm, thin-walled, hyaline to olivaceous brown in 5% KOH. Lamellar edge fertile, with cylindrical-clavate sterile cells, 14–41 × 7–17 μm, thin-walled, hyaline in 5% KOH. Lamellar trama hyphae regular, pale olivaceous to olivaceous brown in 5% KOH, finely and densely encrusted. Pileipellis: epicutis hyphae cylindrical, 4–9.5 μm wide, dark olivaceous brown in 5% KOH, encrusted; hypocutis well developed, hyphae 11.5–53 μm wide, sub-cellular to cylindrical, slightly olivaceous in 5% KOH, finely encrusted. Pileus trama hyphae thin-walled, hyaline to slightly olivaceous in 5% KOH, smooth to finely encrusted. Clamp connections present.</p></tp:treatment-sec><tp:treatment-sec sec-type="ITS sequence" id="SECID0EE4BG"><title>ITS sequence.</title><p>The ITS sequences of two specimens are 534 bp long and 100% identical. They differ from the sequences of other species of section <tp:taxon-name> <tp:taxon-name-part taxon-name-part-type="section" reg="Colymbadini">Colymbadini</tp:taxon-name-part></tp:taxon-name> (<xref ref-type="bibr" rid="B40">Niskanen et al. 2013a</xref>; <xref ref-type="bibr" rid="B17">Dima et al. 2014</xref>; <xref ref-type="bibr" rid="B2">Ammirati et al. 2017</xref>) by at least fifteen substitutions and eight indel positions.</p></tp:treatment-sec><tp:treatment-sec sec-type="ecology" id="SECID0E64BG"><title>Ecology and distribution.</title><p>In broadleaf forest (<italic><tp:taxon-name><tp:taxon-name-part taxon-name-part-type="genus" reg="Quercus">Quercus</tp:taxon-name-part> <tp:taxon-name-part taxon-name-part-type="species" reg="mongolica">mongolica</tp:taxon-name-part></tp:taxon-name></italic> dominated forest). Gregarious. Known from Jilin Province, China.</p></tp:treatment-sec><tp:treatment-sec sec-type="material" id="SECID0EQ5BG"><title>Additional specimens examined.</title><p>China. Jilin Province: Antu County, Liangjiang Town, Dongfanghong Village, broadleaf forest (<italic><tp:taxon-name><tp:taxon-name-part taxon-name-part-type="genus" reg="Quercus">Quercus</tp:taxon-name-part> <tp:taxon-name-part taxon-name-part-type="species" reg="mongolica">mongolica</tp:taxon-name-part></tp:taxon-name></italic> dominated forest with some <italic><tp:taxon-name><tp:taxon-name-part taxon-name-part-type="genus" reg="Juglans">Juglans</tp:taxon-name-part></tp:taxon-name></italic> and <italic><tp:taxon-name><tp:taxon-name-part taxon-name-part-type="genus" reg="Acer">Acer</tp:taxon-name-part></tp:taxon-name></italic>), <named-content xmlns:xlink="http://www.w3.org/1999/xlink" content-type="dwc:verbatimCoordinates" xlink:type="simple"><named-content content-type="geo-json" specific-use="{&#34;type&#34;:&#34;Point&#34;,&#34;coordinates&#34;:[128.019444,42.714167]}" id="NCID0ES6BG" xlink:type="simple">42°42'51"N, 128°01'10"E</named-content></named-content>, alt. 640 m, 5 August 2017, M.L. Xie, HMJAU44450, GenBank No. (ITS) <ext-link xmlns:xlink="http://www.w3.org/1999/xlink" ext-link-type="gen" xlink:href="MK552381" xlink:type="simple">MK552381</ext-link>.</p></tp:treatment-sec><tp:treatment-sec sec-type="comments" id="SECID0E36BG"><title>Comments.</title><p><italic><tp:taxon-name><tp:taxon-name-part taxon-name-part-type="genus" reg="Cortinarius">Cortinarius</tp:taxon-name-part> <tp:taxon-name-part taxon-name-part-type="species" reg="laccariphyllus">laccariphyllus</tp:taxon-name-part></tp:taxon-name></italic> has strongly hygrophanous basidiomata, <italic><tp:taxon-name><tp:taxon-name-part taxon-name-part-type="genus" reg="Laccaria">Laccaria</tp:taxon-name-part></tp:taxon-name></italic>-like (when young), with distantly-spaced lamellae and an extremely sparse, white veil. Morphologically, <italic><tp:taxon-name><tp:taxon-name-part taxon-name-part-type="genus" reg="Cortinarius">C.</tp:taxon-name-part> <tp:taxon-name-part taxon-name-part-type="species" reg="nolaneiformis">nolaneiformis</tp:taxon-name-part></tp:taxon-name></italic> (Velen.) Dima, Niskanen &amp; Liimat. is similar to <italic><tp:taxon-name><tp:taxon-name-part taxon-name-part-type="genus" reg="Cortinarius">C.</tp:taxon-name-part> <tp:taxon-name-part taxon-name-part-type="species" reg="laccariphyllus">laccariphyllus</tp:taxon-name-part></tp:taxon-name></italic> due to the strongly hygrophanous pileus, similar colouration and similar size of spores. <italic><tp:taxon-name><tp:taxon-name-part taxon-name-part-type="genus" reg="Cortinarius">Cortinarius</tp:taxon-name-part> <tp:taxon-name-part taxon-name-part-type="species" reg="uraceomajalis">uraceomajalis</tp:taxon-name-part></tp:taxon-name></italic> Dima, Liimat., Niskanen &amp; Bojantchev is also similar to <italic><tp:taxon-name><tp:taxon-name-part taxon-name-part-type="genus" reg="Cortinarius">C.</tp:taxon-name-part> <tp:taxon-name-part taxon-name-part-type="species" reg="laccariphyllus">laccariphyllus</tp:taxon-name-part></tp:taxon-name></italic> because of the black brown stipe and the striate pileus. However, both <italic><tp:taxon-name><tp:taxon-name-part taxon-name-part-type="genus" reg="Cortinarius">C.</tp:taxon-name-part> <tp:taxon-name-part taxon-name-part-type="species" reg="nolaneiformis">nolaneiformis</tp:taxon-name-part></tp:taxon-name></italic> and <italic><tp:taxon-name><tp:taxon-name-part taxon-name-part-type="genus" reg="Cortinarius">C.</tp:taxon-name-part> <tp:taxon-name-part taxon-name-part-type="species" reg="uraceomajalis">uraceomajalis</tp:taxon-name-part></tp:taxon-name></italic> have a yellowish veil and medium-spaced lamellae and lamellae not <italic><tp:taxon-name><tp:taxon-name-part taxon-name-part-type="genus" reg="Laccaria">Laccaria</tp:taxon-name-part></tp:taxon-name></italic>-like. Furthermore, <italic><tp:taxon-name><tp:taxon-name-part taxon-name-part-type="genus" reg="Cortinarius">C.</tp:taxon-name-part> <tp:taxon-name-part taxon-name-part-type="species" reg="nolaneiformis">nolaneiformis</tp:taxon-name-part></tp:taxon-name></italic> is associated with broadleaf trees and also occurs in coniferous forest; <italic><tp:taxon-name><tp:taxon-name-part taxon-name-part-type="genus" reg="Cortinarius">C.</tp:taxon-name-part> <tp:taxon-name-part taxon-name-part-type="species" reg="uraceomajalis">uraceomajalis</tp:taxon-name-part></tp:taxon-name></italic> has a somewhat lighter brown pileus as well as generally smaller (av. 7.8–8.1 × 4.6–4.7 μm) and narrower (Qav. &gt; 1.7) spores (<xref ref-type="bibr" rid="B17">Dima et al. 2014</xref>). In the phylogenetic analyses, <italic><tp:taxon-name><tp:taxon-name-part taxon-name-part-type="genus" reg="Cortinarius">C.</tp:taxon-name-part> <tp:taxon-name-part taxon-name-part-type="species" reg="laccariphyllus">laccariphyllus</tp:taxon-name-part></tp:taxon-name></italic> was well separated from other species in section <tp:taxon-name> <tp:taxon-name-part taxon-name-part-type="section" reg="Colymbadini">Colymbadini</tp:taxon-name-part></tp:taxon-name>.</p></tp:treatment-sec><tp:treatment-sec><!--Section generated to contain objects referenced in tp:taxon-treatment.--><fig id="F3" position="float" orientation="portrait"><object-id xmlns:xlink="http://www.w3.org/1999/xlink" content-type="doi" xlink:type="simple">10.3897/mycokeys.69.49437.figure3</object-id><object-id xmlns:xlink="http://www.w3.org/1999/xlink" content-type="arpha" xlink:type="simple">AF431BEB-DF92-5846-AEA8-B109E9D44A10</object-id><label>Figure 3.</label><caption><p>Basidiospores of three newly-described species. <bold>a</bold><italic><tp:taxon-name><tp:taxon-name-part taxon-name-part-type="genus" reg="Cortinarius">Cortinarius</tp:taxon-name-part> <tp:taxon-name-part taxon-name-part-type="species" reg="laccariphyllus">laccariphyllus</tp:taxon-name-part></tp:taxon-name></italic> (HMJAU44449, holotype); <bold>b</bold><italic><tp:taxon-name><tp:taxon-name-part taxon-name-part-type="genus" reg="Cortinarius">Cortinarius</tp:taxon-name-part> <tp:taxon-name-part taxon-name-part-type="species" reg="neotorvus">neotorvus</tp:taxon-name-part></tp:taxon-name></italic> (HMJAU44441, holotype); <bold>c</bold><italic><tp:taxon-name><tp:taxon-name-part taxon-name-part-type="genus" reg="Cortinarius">Cortinarius</tp:taxon-name-part> <tp:taxon-name-part taxon-name-part-type="species" reg="subfuscoperonatus">subfuscoperonatus</tp:taxon-name-part></tp:taxon-name></italic> (HMJAU44444, holotype). Photographs by Meng-Le Xie.</p></caption><graphic xmlns:xlink="http://www.w3.org/1999/xlink" xlink:href="mycokeys-69-091-g003.jpg" position="float" orientation="portrait" xlink:type="simple" id="oo_431683.jpg"><uri content-type="original_file" xlink:type="simple">https://binary.pensoft.net/fig/431683</uri></graphic></fig><fig id="F4" position="float" orientation="portrait"><object-id xmlns:xlink="http://www.w3.org/1999/xlink" content-type="doi" xlink:type="simple">10.3897/mycokeys.69.49437.figure4</object-id><object-id xmlns:xlink="http://www.w3.org/1999/xlink" content-type="arpha" xlink:type="simple">DF0AAE10-E2E1-5BA5-9976-69C69E3959DC</object-id><label>Figure 4.</label><caption><p>Margin cells of three newly-described species. <bold>a</bold><italic><tp:taxon-name><tp:taxon-name-part taxon-name-part-type="genus" reg="Cortinarius">Cortinarius</tp:taxon-name-part> <tp:taxon-name-part taxon-name-part-type="species" reg="laccariphyllus">laccariphyllus</tp:taxon-name-part></tp:taxon-name></italic> (HMJAU44449, holotype); <bold>b</bold><italic><tp:taxon-name><tp:taxon-name-part taxon-name-part-type="genus" reg="Cortinarius">Cortinarius</tp:taxon-name-part> <tp:taxon-name-part taxon-name-part-type="species" reg="neotorvus">neotorvus</tp:taxon-name-part></tp:taxon-name></italic> (HMJAU44441, holotype); <bold>c</bold><italic><tp:taxon-name><tp:taxon-name-part taxon-name-part-type="genus" reg="Cortinarius">Cortinarius</tp:taxon-name-part> <tp:taxon-name-part taxon-name-part-type="species" reg="subfuscoperonatus">subfuscoperonatus</tp:taxon-name-part></tp:taxon-name></italic> (HMJAU44444, holotype). Photographs by Meng-Le Xie.</p></caption><graphic xmlns:xlink="http://www.w3.org/1999/xlink" xlink:href="mycokeys-69-091-g004.jpg" position="float" orientation="portrait" xlink:type="simple" id="oo_431684.jpg"><uri content-type="original_file" xlink:type="simple">https://binary.pensoft.net/fig/431684</uri></graphic></fig></tp:treatment-sec><ref-list><ref id="B40"><mixed-citation xmlns:xlink="http://www.w3.org/1999/xlink" xlink:type="simple"><person-group><name name-style="western"><surname>Niskanen</surname><given-names>T</given-names></name><name name-style="western"><surname>Liimatainen</surname><given-names>K</given-names></name><name name-style="western"><surname>Ammirati</surname><given-names>JF</given-names></name></person-group> (<year>2013a</year>) <article-title>Five new <italic><tp:taxon-name><tp:taxon-name-part taxon-name-part-type="genus">Telamonia</tp:taxon-name-part></tp:taxon-name></italic> species (<italic><tp:taxon-name><tp:taxon-name-part taxon-name-part-type="genus">Cortinarius</tp:taxon-name-part></tp:taxon-name></italic>, <tp:taxon-name><tp:taxon-name-part taxon-name-part-type="order">Agaricales</tp:taxon-name-part></tp:taxon-name>) from western North America.</article-title><source>Botany</source><volume>91</volume>(<issue>7</issue>): <fpage>478</fpage>–<lpage>485</lpage>. <ext-link xlink:type="simple" ext-link-type="doi" xlink:href="10.1139/cjb-2012-0292">https://doi.org/10.1139/cjb-2012-0292</ext-link></mixed-citation></ref><ref id="B17"><mixed-citation xmlns:xlink="http://www.w3.org/1999/xlink" xlink:type="simple"><person-group><name name-style="western"><surname>Dima</surname><given-names>B</given-names></name><name name-style="western"><surname>Liimatainen</surname><given-names>K</given-names></name><name name-style="western"><surname>Niskanen</surname><given-names>T</given-names></name><name name-style="western"><surname>Kytövuori</surname><given-names>I</given-names></name><name name-style="western"><surname>Bojantchev</surname><given-names>D</given-names></name></person-group> (<year>2014</year>) <article-title>Two new species of <italic><tp:taxon-name><tp:taxon-name-part taxon-name-part-type="genus">Cortinarius</tp:taxon-name-part></tp:taxon-name></italic>, subgenus <tp:taxon-name><tp:taxon-name-part taxon-name-part-type="subgenus">Telamonia</tp:taxon-name-part></tp:taxon-name>, sections <italic><tp:taxon-name><tp:taxon-name-part taxon-name-part-type="genus">Colymbadini</tp:taxon-name-part></tp:taxon-name></italic> and <italic><tp:taxon-name><tp:taxon-name-part taxon-name-part-type="genus">Uracei</tp:taxon-name-part></tp:taxon-name></italic>, from Europe.</article-title><source>Mycological Progress</source><volume>13</volume>(<issue>3</issue>): <fpage>867</fpage>–<lpage>879</lpage>. <ext-link xlink:type="simple" ext-link-type="doi" xlink:href="10.1007/s11557-014-0970-6">https://doi.org/10.1007/s11557-014-0970-6</ext-link></mixed-citation></ref><ref id="B2"><mixed-citation xmlns:xlink="http://www.w3.org/1999/xlink" xlink:type="simple"><person-group><name name-style="western"><surname>Ammirati</surname><given-names>JF</given-names></name><name name-style="western"><surname>Niskanen</surname><given-names>T</given-names></name><name name-style="western"><surname>Liimatainen</surname><given-names>K</given-names></name><name name-style="western"><surname>Bojantchev</surname><given-names>D</given-names></name><name name-style="western"><surname>Peintner</surname><given-names>U</given-names></name><name name-style="western"><surname>Kuhnert-Finkernagel</surname><given-names>R</given-names></name><name name-style="western"><surname>Cripps</surname><given-names>C</given-names></name></person-group> (<year>2017</year>) <article-title>Spring and early summer species of <italic><tp:taxon-name><tp:taxon-name-part taxon-name-part-type="genus">Cortinarius</tp:taxon-name-part></tp:taxon-name></italic>, subgenus <tp:taxon-name><tp:taxon-name-part taxon-name-part-type="genus"/><tp:taxon-name-part taxon-name-part-type="subgenus">Telamonia</tp:taxon-name-part></tp:taxon-name>, section <tp:taxon-name> <tp:taxon-name-part taxon-name-part-type="section">Colymbadini</tp:taxon-name-part></tp:taxon-name> and /<italic><tp:taxon-name><tp:taxon-name-part taxon-name-part-type="genus">Flavobasilis</tp:taxon-name-part></tp:taxon-name></italic>, in the mountains of western North America.</article-title><source>Mycologia</source><volume>109</volume>(<issue>3</issue>): <fpage>443</fpage>–<lpage>458</lpage>. <ext-link xlink:type="simple" ext-link-type="doi" xlink:href="10.1080/00275514.2017.1349468">https://doi.org/10.1080/00275514.2017.1349468</ext-link></mixed-citation></ref></ref-list></tp:taxon-treatment>
