# Supplementary material for: Three new species of Cortinarius subgenus Telamonia (Cortinariaceae, Agaricales) from China
Source: MycoKeys. 2020 Jul 14;69:91–109. doi: 10.3897/mycokeys.69.49437 (PMC7381714; doi:10.3897/mycokeys.69.49437)
Supplement: XML Treatment for Cortinarius neotorvus [file mycokeys.69.49437-treatment2.xml]

<!DOCTYPE tp:taxon-treatment
  PUBLIC "-//TaxonX//DTD Taxonomic Treatment Publishing DTD v0 20100105//EN" "tax-treatment-NSO.dtd">
<tp:taxon-treatment xmlns:tp="http://www.plazi.org/taxpub"><tp:treatment-meta><kwd-group><label>Taxon classification</label><kwd><named-content xmlns:xlink="http://www.w3.org/1999/xlink" content-type="kingdom">Fungi</named-content></kwd><kwd><named-content xmlns:xlink="http://www.w3.org/1999/xlink" content-type="order">Agaricales</named-content></kwd><kwd><named-content xmlns:xlink="http://www.w3.org/1999/xlink" content-type="family">Cortinariaceae</named-content></kwd></kwd-group><mixed-citation publication-type="journal"><person-group><name><surname>Xie</surname><given-names>Meng-Le</given-names></name><name><surname>Wei</surname><given-names>Tie-Zheng</given-names></name><name><surname>Fu</surname><given-names>Yong-Ping</given-names></name><name><surname>Li</surname><given-names>Dan</given-names></name><name><surname>Qi</surname><given-names>Liang-Liang</given-names></name><name><surname>Xing</surname><given-names>Peng-Jie</given-names></name><name><surname>Cheng</surname><given-names>Guo-Hui</given-names></name><name><surname>Ji</surname><given-names>Rui-Qing</given-names></name><name><surname>Li</surname><given-names>Yu</given-names></name></person-group><article-title>Three new species of <italic><tp:taxon-name><tp:taxon-name-part taxon-name-part-type="genus" reg="Cortinarius">Cortinarius</tp:taxon-name-part></tp:taxon-name></italic> subgenus <italic><tp:taxon-name><tp:taxon-name-part taxon-name-part-type="genus" reg="Cortinarius"/><tp:taxon-name-part taxon-name-part-type="subgenus" reg="Telamonia">Telamonia</tp:taxon-name-part></tp:taxon-name></italic> (<tp:taxon-name><tp:taxon-name-part taxon-name-part-type="family">Cortinariaceae</tp:taxon-name-part></tp:taxon-name>, <tp:taxon-name><tp:taxon-name-part taxon-name-part-type="order">Agaricales</tp:taxon-name-part></tp:taxon-name>) from China</article-title><source>MycoKeys</source><day>14</day><month>7</month><year>2020</year><volume>69</volume><fpage>91</fpage><lpage>109</lpage><pub-id pub-id-type="doi">10.3897/mycokeys.69.49437</pub-id></mixed-citation></tp:treatment-meta><tp:nomenclature><tp:taxon-name><object-id xmlns:xlink="http://www.w3.org/1999/xlink" content-type="arpha" xlink:type="simple">BD6A31B1-0337-5FC5-A8B9-EA30AE5B3ABB</object-id>
              <tp:taxon-name-part taxon-name-part-type="genus" reg="Cortinarius">Cortinarius</tp:taxon-name-part>
              <tp:taxon-name-part taxon-name-part-type="species" reg="neotorvus">neotorvus</tp:taxon-name-part>
              <object-id xmlns:xlink="http://www.w3.org/1999/xlink" content-type="mycobank" xlink:type="simple">835346</object-id>
            </tp:taxon-name><tp:taxon-authority>Y. Li, M.L. Xie &amp; T.Z. Wei</tp:taxon-authority><tp:taxon-status xmlns:xlink="http://www.w3.org/1999/xlink" xlink:type="simple">sp. nov.</tp:taxon-status><xref ref-type="fig" rid="F2">Figures 2c, d</xref><xref ref-type="fig" rid="F3">, 3b</xref><xref ref-type="fig" rid="F4">, 4b</xref></tp:nomenclature><tp:treatment-sec sec-type="diagnosis" id="SECID0EBGAI"><title>Diagnosis.</title><p>Pileus 2–4.4 cm in diam., weakly hygrophanous, orange grey. Lamellae greyish-red when young. Stipe cylindrical to somewhat tapering towards base. Universal veil greyish-yellow. Context white, sometimes with violet tinge at the stipe apex. Basidiospores 8.5–10.2 × 5.8–6.9 μm. Lamellar edge sterile. The ITS sequence of the holotype differs from the sequences of other species in section <tp:taxon-name> <tp:taxon-name-part taxon-name-part-type="section" reg="Telamonia">Telamonia</tp:taxon-name-part></tp:taxon-name> by at least six substitutions and five indels.</p></tp:treatment-sec><tp:treatment-sec sec-type="Holotype" id="SECID0EQGAI"><title>Holotype.</title><p>China. Jilin Province: Antu County, Liangjiang Town, Dongfanghong Village, broadleaf forest (<italic><tp:taxon-name><tp:taxon-name-part taxon-name-part-type="genus" reg="Quercus">Quercus</tp:taxon-name-part> <tp:taxon-name-part taxon-name-part-type="species" reg="mongolica">mongolica</tp:taxon-name-part></tp:taxon-name></italic> dominated forest with some <italic><tp:taxon-name><tp:taxon-name-part taxon-name-part-type="genus" reg="Juglans">Juglans</tp:taxon-name-part></tp:taxon-name></italic> and <italic><tp:taxon-name><tp:taxon-name-part taxon-name-part-type="genus" reg="Acer">Acer</tp:taxon-name-part></tp:taxon-name></italic>), <named-content xmlns:xlink="http://www.w3.org/1999/xlink" content-type="dwc:verbatimCoordinates" xlink:type="simple"><named-content content-type="geo-json" specific-use="{&#34;type&#34;:&#34;Point&#34;,&#34;coordinates&#34;:[128.019444,42.714167]}" id="NCID0ESHAI" xlink:type="simple">42°42'51"N, 128°01'10"E</named-content></named-content>, alt. 640 m, 5 August 2017, M.L. Xie, HMJAU44441, GenBank No. (ITS) <ext-link xmlns:xlink="http://www.w3.org/1999/xlink" ext-link-type="gen" xlink:href="MK552384" xlink:type="simple">MK552384</ext-link>.</p></tp:treatment-sec><tp:treatment-sec sec-type="etymology" id="SECID0E3HAI"><title>Etymology.</title><p>The name refers to <italic><tp:taxon-name><tp:taxon-name-part taxon-name-part-type="genus" reg="Cortinarius">Cortinarius</tp:taxon-name-part> <tp:taxon-name-part taxon-name-part-type="species" reg="torvus">torvus</tp:taxon-name-part></tp:taxon-name></italic>.</p></tp:treatment-sec><tp:treatment-sec sec-type="description" id="SECID0ENIAI"><title>Description.</title><p>Pileus 2–4.4 cm in diam., hemispherical when young, then convex to almost plane with a low, broad umbo, weakly hygrophanous, orange grey (5B2), paler at the margin, surface with greyish-white fibrillose. Lamellae emarginate, medium-spaced, yellowish-grey (4B2), greyish-red (9B4–6) when young, sometimes with violet tinge when young, margin paler, slightly serrate. Stipe 4.1–10.5 cm long, 0.5–0.7 cm thick at apex, 0.3–0.5 cm thick at base, cylindrical to somewhat tapering towards base, orange grey (5B2) when moist, sometimes with violet tinge at the apex when young, surface with richly whitish fibrillose. Universal veil greyish-yellow (4B3), copious, usually forming a girdle on the upper stipe, cortina white. Context white (A1), marbled watery when moist, sometimes with violet tinge at the apex of the stipe. Odour indistinct. Exsiccata brown (6E5) to dark brown (6F6).</p><p>Basidiospores 8.5–10.2 × 5.8–6.9 μm, Q = 1.31–1.67, `X = 9.0–9.9 × 6.1–6.5 μm, `Q = 1.45–1.61 (130 spores, 6 collections), ellipsoid, moderately verrucose, moderately dextrinoid. Basidia 4-spored, cylindrical to clavate, 27–53 × 7–12 μm, thin-walled, hyaline to olivaceous brown in 5% KOH. Lamellar edge sterile, sterile cells cylindrical-clavate, 11–26 × 3–9 μm, thin-walled, hyaline in 5% KOH. Lamellar trama hyphae regular, pale olivaceous in 5% KOH, smooth. Universal veil hyphae thin-walled, hyaline to pale olivaceous yellow in 5% KOH. Pileipellis: epicutis hyphae cylindrical, 2–6 μm wide, olivaceous brown in 5% KOH, smooth; hypocutis well developed, hyphae 15–38 μm wide, sub-cellular, thin-walled, hyaline in 5% KOH, smooth. Pileus trama hyphae thin-walled, hyaline to slightly olivaceous in 5% KOH, smooth. Clamp connections present.</p><fig id="F3" position="float" orientation="portrait"><object-id xmlns:xlink="http://www.w3.org/1999/xlink" content-type="doi" xlink:type="simple">10.3897/mycokeys.69.49437.figure3</object-id><object-id xmlns:xlink="http://www.w3.org/1999/xlink" content-type="arpha" xlink:type="simple">AF431BEB-DF92-5846-AEA8-B109E9D44A10</object-id><label>Figure 3.</label><caption><p>Basidiospores of three newly-described species. <bold>a</bold><italic><tp:taxon-name><tp:taxon-name-part taxon-name-part-type="genus" reg="Cortinarius">Cortinarius</tp:taxon-name-part> <tp:taxon-name-part taxon-name-part-type="species" reg="laccariphyllus">laccariphyllus</tp:taxon-name-part></tp:taxon-name></italic> (HMJAU44449, holotype); <bold>b</bold><italic><tp:taxon-name><tp:taxon-name-part taxon-name-part-type="genus" reg="Cortinarius">Cortinarius</tp:taxon-name-part> <tp:taxon-name-part taxon-name-part-type="species" reg="neotorvus">neotorvus</tp:taxon-name-part></tp:taxon-name></italic> (HMJAU44441, holotype); <bold>c</bold><italic><tp:taxon-name><tp:taxon-name-part taxon-name-part-type="genus" reg="Cortinarius">Cortinarius</tp:taxon-name-part> <tp:taxon-name-part taxon-name-part-type="species" reg="subfuscoperonatus">subfuscoperonatus</tp:taxon-name-part></tp:taxon-name></italic> (HMJAU44444, holotype). Photographs by Meng-Le Xie.</p></caption><graphic xmlns:xlink="http://www.w3.org/1999/xlink" xlink:href="mycokeys-69-091-g003.jpg" position="float" orientation="portrait" xlink:type="simple" id="oo_431683.jpg"><uri content-type="original_file" xlink:type="simple">https://binary.pensoft.net/fig/431683</uri></graphic></fig></tp:treatment-sec><tp:treatment-sec sec-type="ITS sequence" id="SECID0EHKAI"><title>ITS sequence.</title><p>The ITS sequences of <italic><tp:taxon-name><tp:taxon-name-part taxon-name-part-type="genus" reg="Cortinarius">C.</tp:taxon-name-part> <tp:taxon-name-part taxon-name-part-type="species" reg="neotorvus">neotorvus</tp:taxon-name-part></tp:taxon-name></italic> are 513–515 bp long (5 collections, Table <xref ref-type="table" rid="T1">1</xref>). All four sequences (<ext-link xmlns:xlink="http://www.w3.org/1999/xlink" ext-link-type="gen" xlink:href="MK552384" xlink:type="simple">MK552384</ext-link> holotype, <ext-link xmlns:xlink="http://www.w3.org/1999/xlink" ext-link-type="gen" xlink:href="MK552385" xlink:type="simple">MK552385</ext-link>, <ext-link xmlns:xlink="http://www.w3.org/1999/xlink" ext-link-type="gen" xlink:href="MK552386" xlink:type="simple">MK552386</ext-link> and <ext-link xmlns:xlink="http://www.w3.org/1999/xlink" ext-link-type="gen" xlink:href="MK552382" xlink:type="simple">MK552382</ext-link>) are identical and only <ext-link xmlns:xlink="http://www.w3.org/1999/xlink" ext-link-type="gen" xlink:href="MK552383" xlink:type="simple">MK552383</ext-link> has 2 bp indels. The ITS sequence of <italic><tp:taxon-name><tp:taxon-name-part taxon-name-part-type="genus" reg="Cortinarius">C.</tp:taxon-name-part> <tp:taxon-name-part taxon-name-part-type="species" reg="neotorvus">neotorvus</tp:taxon-name-part></tp:taxon-name></italic> (<ext-link xmlns:xlink="http://www.w3.org/1999/xlink" ext-link-type="gen" xlink:href="MK552384" xlink:type="simple">MK552384</ext-link>, holotype) differs from the sequences of other species in section <tp:taxon-name> <tp:taxon-name-part taxon-name-part-type="section" reg="Telamonia">Telamonia</tp:taxon-name-part></tp:taxon-name> by at least six substitutions and five indels.</p></tp:treatment-sec><tp:treatment-sec sec-type="ecology" id="SECID0EOMAI"><title>Ecology and distribution.</title><p>In broadleaf forest (<italic><tp:taxon-name><tp:taxon-name-part taxon-name-part-type="genus" reg="Quercus">Quercus</tp:taxon-name-part> <tp:taxon-name-part taxon-name-part-type="species" reg="mongolica">mongolica</tp:taxon-name-part></tp:taxon-name></italic> dominated forest). Solitary or gregarious. Known from Jilin and Heilongjiang Province, China.</p></tp:treatment-sec><tp:treatment-sec sec-type="material" id="SECID0E6MAI"><title>Additional specimens examined.</title><p>China. Heilongjiang Province: Heihe City, Wudalianchi Scenic Area, broadleaf forest (<italic><tp:taxon-name><tp:taxon-name-part taxon-name-part-type="genus" reg="Quercus">Quercus</tp:taxon-name-part> <tp:taxon-name-part taxon-name-part-type="species" reg="mongolica">mongolica</tp:taxon-name-part></tp:taxon-name></italic>), <named-content xmlns:xlink="http://www.w3.org/1999/xlink" content-type="dwc:verbatimCoordinates" xlink:type="simple"><named-content content-type="geo-json" specific-use="{&#34;type&#34;:&#34;Point&#34;,&#34;coordinates&#34;:[126.471667,48.654167]}" id="NCID0ETNAI" xlink:type="simple">48°39'15"N, 126°28'18"E</named-content></named-content>, alt. 290 m, 16 August 2017, M.L. Xie, HMJAU44442, GenBank No. (ITS) <ext-link xmlns:xlink="http://www.w3.org/1999/xlink" ext-link-type="gen" xlink:href="MK552385" xlink:type="simple">MK552385</ext-link>; 12 August 2018, P.J. Xing, HMJAU44440; Heihe City, Shengshan National Nature Reserve, broadleaf forest (<italic><tp:taxon-name><tp:taxon-name-part taxon-name-part-type="genus" reg="Quercus">Quercus</tp:taxon-name-part> <tp:taxon-name-part taxon-name-part-type="species" reg="mongolica">mongolica</tp:taxon-name-part></tp:taxon-name></italic> dominated forest with some <italic><tp:taxon-name><tp:taxon-name-part taxon-name-part-type="genus" reg="Tilia">Tilia</tp:taxon-name-part></tp:taxon-name></italic> and <italic><tp:taxon-name><tp:taxon-name-part taxon-name-part-type="genus" reg="Alnus">Alnus</tp:taxon-name-part></tp:taxon-name></italic>), <named-content xmlns:xlink="http://www.w3.org/1999/xlink" content-type="dwc:verbatimCoordinates" xlink:type="simple"><named-content content-type="geo-json" specific-use="{&#34;type&#34;:&#34;Point&#34;,&#34;coordinates&#34;:[126.716667,49.500000]}" id="NCID0EZOAI" xlink:type="simple">49°30’N, 126°43’E</named-content></named-content>, alt. 300 m, 11 September 2017, G.H. Cheng, HMJAU44443, GenBank No. (ITS) <ext-link xmlns:xlink="http://www.w3.org/1999/xlink" ext-link-type="gen" xlink:href="MK552386" xlink:type="simple">MK552386</ext-link>. Jilin Province: Yanji City, Sandaowan Town, broadleaf forest (<italic><tp:taxon-name><tp:taxon-name-part taxon-name-part-type="genus" reg="Quercus">Quercus</tp:taxon-name-part> <tp:taxon-name-part taxon-name-part-type="species" reg="mongolica">mongolica</tp:taxon-name-part></tp:taxon-name></italic>), <named-content xmlns:xlink="http://www.w3.org/1999/xlink" content-type="dwc:verbatimCoordinates" xlink:type="simple"><named-content content-type="geo-json" specific-use="{&#34;type&#34;:&#34;Point&#34;,&#34;coordinates&#34;:[129.121944,43.269444]}" id="NCID0ERPAI" xlink:type="simple">43°16'10"N, 129°07'19"E</named-content></named-content>, alt. 580 m, 8 September 2018, M.L. Xie, HMJAU44437, GenBank No. (ITS) <ext-link xmlns:xlink="http://www.w3.org/1999/xlink" ext-link-type="gen" xlink:href="MK552382" xlink:type="simple">MK552382</ext-link>, HMJAU44438, GenBank No. (ITS) <ext-link xmlns:xlink="http://www.w3.org/1999/xlink" ext-link-type="gen" xlink:href="MK552383" xlink:type="simple">MK552383</ext-link>, HMJAU44439.</p></tp:treatment-sec><tp:treatment-sec sec-type="comments" id="SECID0EAQAI"><title>Comments.</title><p><italic><tp:taxon-name><tp:taxon-name-part taxon-name-part-type="genus" reg="Cortinarius">Cortinarius</tp:taxon-name-part> <tp:taxon-name-part taxon-name-part-type="species" reg="neotorvus">neotorvus</tp:taxon-name-part></tp:taxon-name></italic> is easily confused with <italic><tp:taxon-name><tp:taxon-name-part taxon-name-part-type="genus" reg="Cortinarius">C.</tp:taxon-name-part> <tp:taxon-name-part taxon-name-part-type="species" reg="torvus">torvus</tp:taxon-name-part></tp:taxon-name></italic> due to highly similar morphology. Morphologically, the lamellae of <italic><tp:taxon-name><tp:taxon-name-part taxon-name-part-type="genus" reg="Cortinarius">C.</tp:taxon-name-part> <tp:taxon-name-part taxon-name-part-type="species" reg="torvus">torvus</tp:taxon-name-part></tp:taxon-name></italic> are adnate to subdecurrent and distant (<xref ref-type="bibr" rid="B7">Bidaud et al. 1999</xref>; <xref ref-type="bibr" rid="B14">Breitenbach and Kränzlin 2000</xref>; <xref ref-type="bibr" rid="B50">Soop 2014</xref>) and the pileus colour of <italic><tp:taxon-name><tp:taxon-name-part taxon-name-part-type="genus" reg="Cortinarius">C.</tp:taxon-name-part> <tp:taxon-name-part taxon-name-part-type="species" reg="torvus">torvus</tp:taxon-name-part></tp:taxon-name></italic> is usually darker and with a violet tinge, as well as the stipe usually being bulbous at the base (<xref ref-type="bibr" rid="B16">Consiglio et al. 2003</xref>). In molecular data, the ITS sequence of <italic><tp:taxon-name><tp:taxon-name-part taxon-name-part-type="genus" reg="Cortinarius">C.</tp:taxon-name-part> <tp:taxon-name-part taxon-name-part-type="species" reg="neotorvus">neotorvus</tp:taxon-name-part></tp:taxon-name></italic> (<ext-link xmlns:xlink="http://www.w3.org/1999/xlink" ext-link-type="gen" xlink:href="MK552384" xlink:type="simple">MK552384</ext-link>, holotype) differ from the sequences of <italic><tp:taxon-name><tp:taxon-name-part taxon-name-part-type="genus" reg="Cortinarius">C.</tp:taxon-name-part> <tp:taxon-name-part taxon-name-part-type="species" reg="torvus">torvus</tp:taxon-name-part></tp:taxon-name></italic> (<ext-link xmlns:xlink="http://www.w3.org/1999/xlink" ext-link-type="gen" xlink:href="AY669668" xlink:type="simple">AY669668</ext-link>, <ext-link xmlns:xlink="http://www.w3.org/1999/xlink" ext-link-type="gen" xlink:href="JX407337" xlink:type="simple">JX407337</ext-link>) by six substitutions and five indels. In the phylogenetic analyses, the five specimens of <italic><tp:taxon-name><tp:taxon-name-part taxon-name-part-type="genus" reg="Cortinarius">C.</tp:taxon-name-part> <tp:taxon-name-part taxon-name-part-type="species" reg="neotorvus">neotorvus</tp:taxon-name-part></tp:taxon-name></italic> were placed in separate monophyletic lineages (BPP = 0.96, MLBS = 90%) and formed a sister relationship with <italic><tp:taxon-name><tp:taxon-name-part taxon-name-part-type="genus" reg="Cortinarius">C.</tp:taxon-name-part> <tp:taxon-name-part taxon-name-part-type="species" reg="torvus">torvus</tp:taxon-name-part></tp:taxon-name></italic>.</p></tp:treatment-sec><tp:treatment-sec><!--Section generated to contain objects referenced in tp:taxon-treatment.--><fig id="F2" position="float" orientation="portrait"><object-id xmlns:xlink="http://www.w3.org/1999/xlink" content-type="doi" xlink:type="simple">10.3897/mycokeys.69.49437.figure2</object-id><object-id xmlns:xlink="http://www.w3.org/1999/xlink" content-type="arpha" xlink:type="simple">805BE144-E501-52E1-82E5-7EF8085C09F9</object-id><label>Figure 2.</label><caption><p>Basidiocarps of three newly-described species. <bold>a, b</bold><italic><tp:taxon-name><tp:taxon-name-part taxon-name-part-type="genus" reg="Cortinarius">Cortinarius</tp:taxon-name-part> <tp:taxon-name-part taxon-name-part-type="species" reg="laccariphyllus">laccariphyllus</tp:taxon-name-part></tp:taxon-name></italic> (<bold>a, b</bold> HMJAU44449, holotype); <bold>c, d</bold><italic><tp:taxon-name><tp:taxon-name-part taxon-name-part-type="genus" reg="Cortinarius">Cortinarius</tp:taxon-name-part> <tp:taxon-name-part taxon-name-part-type="species" reg="neotorvus">neotorvus</tp:taxon-name-part></tp:taxon-name></italic> (<bold>c</bold> HMJAU44441, holotype; <bold>d</bold> HMJAU44439); <bold>e, f</bold><italic><tp:taxon-name><tp:taxon-name-part taxon-name-part-type="genus" reg="Cortinarius">Cortinarius</tp:taxon-name-part> <tp:taxon-name-part taxon-name-part-type="species" reg="subfuscoperonatus">subfuscoperonatus</tp:taxon-name-part></tp:taxon-name></italic> (<bold>e</bold> HMJAU44444, holotype; <bold>f</bold> HMJAU44445). Scale bars: 2 cm (<bold>a, b, d–f</bold>). Photographs by Meng-Le Xie.</p></caption><graphic xmlns:xlink="http://www.w3.org/1999/xlink" xlink:href="mycokeys-69-091-g002.jpg" position="float" orientation="portrait" xlink:type="simple" id="oo_431682.jpg"><uri content-type="original_file" xlink:type="simple">https://binary.pensoft.net/fig/431682</uri></graphic></fig><fig id="F4" position="float" orientation="portrait"><object-id xmlns:xlink="http://www.w3.org/1999/xlink" content-type="doi" xlink:type="simple">10.3897/mycokeys.69.49437.figure4</object-id><object-id xmlns:xlink="http://www.w3.org/1999/xlink" content-type="arpha" xlink:type="simple">DF0AAE10-E2E1-5BA5-9976-69C69E3959DC</object-id><label>Figure 4.</label><caption><p>Margin cells of three newly-described species. <bold>a</bold><italic><tp:taxon-name><tp:taxon-name-part taxon-name-part-type="genus" reg="Cortinarius">Cortinarius</tp:taxon-name-part> <tp:taxon-name-part taxon-name-part-type="species" reg="laccariphyllus">laccariphyllus</tp:taxon-name-part></tp:taxon-name></italic> (HMJAU44449, holotype); <bold>b</bold><italic><tp:taxon-name><tp:taxon-name-part taxon-name-part-type="genus" reg="Cortinarius">Cortinarius</tp:taxon-name-part> <tp:taxon-name-part taxon-name-part-type="species" reg="neotorvus">neotorvus</tp:taxon-name-part></tp:taxon-name></italic> (HMJAU44441, holotype); <bold>c</bold><italic><tp:taxon-name><tp:taxon-name-part taxon-name-part-type="genus" reg="Cortinarius">Cortinarius</tp:taxon-name-part> <tp:taxon-name-part taxon-name-part-type="species" reg="subfuscoperonatus">subfuscoperonatus</tp:taxon-name-part></tp:taxon-name></italic> (HMJAU44444, holotype). Photographs by Meng-Le Xie.</p></caption><graphic xmlns:xlink="http://www.w3.org/1999/xlink" xlink:href="mycokeys-69-091-g004.jpg" position="float" orientation="portrait" xlink:type="simple" id="oo_431684.jpg"><uri content-type="original_file" xlink:type="simple">https://binary.pensoft.net/fig/431684</uri></graphic></fig><table-wrap id="T1" position="float" orientation="portrait"><label>Table 1.</label><caption><p>ITS sequences used in the phylogenetic analysis. New species in bold.</p></caption><table id="TID0ENLAI" rules="all"><tbody><tr><th rowspan="1" colspan="1">Species</th><th rowspan="1" colspan="1">Voucher</th><th rowspan="1" colspan="1">GenBank accession No.</th><th rowspan="1" colspan="1">Locality</th><th rowspan="1" colspan="1">Reference</th></tr><tr><td rowspan="1" colspan="1"><italic><tp:taxon-name><tp:taxon-name-part taxon-name-part-type="genus" reg="Cortinarius">C.</tp:taxon-name-part> <tp:taxon-name-part taxon-name-part-type="species" reg="agathosmus">agathosmus</tp:taxon-name-part></tp:taxon-name></italic> TYPE</td><td rowspan="1" colspan="1">CFP536</td><td rowspan="1" colspan="1">
                  <ext-link xmlns:xlink="http://www.w3.org/1999/xlink" ext-link-type="gen" xlink:href="KC608590" xlink:type="simple">KC608590</ext-link>
                </td><td rowspan="1" colspan="1">Sweden</td><td rowspan="1" colspan="1">
                  <xref ref-type="bibr" rid="B40">Niskanen et al. (2013a)</xref>
                </td></tr><tr><td rowspan="1" colspan="1"><italic><tp:taxon-name><tp:taxon-name-part taxon-name-part-type="genus" reg="Cortinarius">C.</tp:taxon-name-part> <tp:taxon-name-part taxon-name-part-type="species" reg="ahsii">ahsii</tp:taxon-name-part></tp:taxon-name></italic> TYPE</td><td rowspan="1" colspan="1">MM19650703 (IB)</td><td rowspan="1" colspan="1">
                  <ext-link xmlns:xlink="http://www.w3.org/1999/xlink" ext-link-type="gen" xlink:href="KX882644" xlink:type="simple">KX882644</ext-link>
                </td><td rowspan="1" colspan="1">USA</td><td rowspan="1" colspan="1">
                  <xref ref-type="bibr" rid="B2">Ammirati et al. (2017)</xref>
                </td></tr><tr><td rowspan="1" colspan="1">
                  <italic><tp:taxon-name><tp:taxon-name-part taxon-name-part-type="genus" reg="Cortinarius">C.</tp:taxon-name-part> <tp:taxon-name-part taxon-name-part-type="species" reg="ahsii">ahsii</tp:taxon-name-part></tp:taxon-name></italic>
                </td><td rowspan="1" colspan="1">JFA10303 (WTU)</td><td rowspan="1" colspan="1">
                  <ext-link xmlns:xlink="http://www.w3.org/1999/xlink" ext-link-type="gen" xlink:href="KX882649" xlink:type="simple">KX882649</ext-link>
                </td><td rowspan="1" colspan="1">USA</td><td rowspan="1" colspan="1">
                  <xref ref-type="bibr" rid="B2">Ammirati et al. (2017)</xref>
                </td></tr><tr><td rowspan="1" colspan="1">
                  <italic><tp:taxon-name><tp:taxon-name-part taxon-name-part-type="genus" reg="Cortinarius">C.</tp:taxon-name-part> <tp:taxon-name-part taxon-name-part-type="species" reg="alboviolaceus">alboviolaceus</tp:taxon-name-part></tp:taxon-name></italic>
                </td><td rowspan="1" colspan="1">HMJAU44214</td><td rowspan="1" colspan="1">
                  <ext-link xmlns:xlink="http://www.w3.org/1999/xlink" ext-link-type="gen" xlink:href="MK552393" xlink:type="simple">MK552393</ext-link>
                </td><td rowspan="1" colspan="1">China</td><td rowspan="1" colspan="1">This study</td></tr><tr><td rowspan="1" colspan="1">
                  <italic><tp:taxon-name><tp:taxon-name-part taxon-name-part-type="genus" reg="Cortinarius">C.</tp:taxon-name-part> <tp:taxon-name-part taxon-name-part-type="species" reg="alboviolaceus">alboviolaceus</tp:taxon-name-part></tp:taxon-name></italic>
                </td><td rowspan="1" colspan="1">HMJAU44245</td><td rowspan="1" colspan="1">
                  <ext-link xmlns:xlink="http://www.w3.org/1999/xlink" ext-link-type="gen" xlink:href="MK234572" xlink:type="simple">MK234572</ext-link>
                </td><td rowspan="1" colspan="1">China</td><td rowspan="1" colspan="1">
                  <xref ref-type="bibr" rid="B62">Xie et al. (2019)</xref>
                </td></tr><tr><td rowspan="1" colspan="1">
                  <italic><tp:taxon-name><tp:taxon-name-part taxon-name-part-type="genus" reg="Cortinarius">C.</tp:taxon-name-part> <tp:taxon-name-part taxon-name-part-type="species" reg="alboviolaceus">alboviolaceus</tp:taxon-name-part></tp:taxon-name></italic>
                </td><td rowspan="1" colspan="1">HMJAU44347</td><td rowspan="1" colspan="1">
                  <ext-link xmlns:xlink="http://www.w3.org/1999/xlink" ext-link-type="gen" xlink:href="MK552392" xlink:type="simple">MK552392</ext-link>
                </td><td rowspan="1" colspan="1">China</td><td rowspan="1" colspan="1">This study</td></tr><tr><td rowspan="1" colspan="1">
                  <italic><tp:taxon-name><tp:taxon-name-part taxon-name-part-type="genus" reg="Cortinarius">C.</tp:taxon-name-part> <tp:taxon-name-part taxon-name-part-type="species" reg="alboviolaceus">alboviolaceus</tp:taxon-name-part></tp:taxon-name></italic>
                </td><td rowspan="1" colspan="1">F15809</td><td rowspan="1" colspan="1">
                  <ext-link xmlns:xlink="http://www.w3.org/1999/xlink" ext-link-type="gen" xlink:href="FJ157005" xlink:type="simple">FJ157005</ext-link>
                </td><td rowspan="1" colspan="1">Canada</td><td rowspan="1" colspan="1">
                  <xref ref-type="bibr" rid="B24">Harrower et al. (2011)</xref>
                </td></tr><tr><td rowspan="1" colspan="1">
                  <italic><tp:taxon-name><tp:taxon-name-part taxon-name-part-type="genus" reg="Cortinarius">C.</tp:taxon-name-part> <tp:taxon-name-part taxon-name-part-type="species" reg="armeniacus">armeniacus</tp:taxon-name-part></tp:taxon-name></italic>
                </td><td rowspan="1" colspan="1">HMJAU44408</td><td rowspan="1" colspan="1">
                  <ext-link xmlns:xlink="http://www.w3.org/1999/xlink" ext-link-type="gen" xlink:href="MK552394" xlink:type="simple">MK552394</ext-link>
                </td><td rowspan="1" colspan="1">China</td><td rowspan="1" colspan="1">This study</td></tr><tr><td rowspan="1" colspan="1">
                  <italic><tp:taxon-name><tp:taxon-name-part taxon-name-part-type="genus" reg="Cortinarius">C.</tp:taxon-name-part> <tp:taxon-name-part taxon-name-part-type="species" reg="armeniacus">armeniacus</tp:taxon-name-part></tp:taxon-name></italic>
                </td><td rowspan="1" colspan="1">F16352</td><td rowspan="1" colspan="1">
                  <ext-link xmlns:xlink="http://www.w3.org/1999/xlink" ext-link-type="gen" xlink:href="FJ039573" xlink:type="simple">FJ039573</ext-link>
                </td><td rowspan="1" colspan="1">Canada</td><td rowspan="1" colspan="1">
                  <xref ref-type="bibr" rid="B24">Harrower et al. (2011)</xref>
                </td></tr><tr><td rowspan="1" colspan="1"><italic><tp:taxon-name><tp:taxon-name-part taxon-name-part-type="genus" reg="Cortinarius">C.</tp:taxon-name-part> <tp:taxon-name-part taxon-name-part-type="species" reg="armillatus">armillatus</tp:taxon-name-part></tp:taxon-name></italic> TYPE</td><td rowspan="1" colspan="1">F256861 (S)</td><td rowspan="1" colspan="1">
                  <ext-link xmlns:xlink="http://www.w3.org/1999/xlink" ext-link-type="gen" xlink:href="NR131891" xlink:type="simple">NR131891</ext-link>
                </td><td rowspan="1" colspan="1">Sweden</td><td rowspan="1" colspan="1">
                  <xref ref-type="bibr" rid="B30">Kytövuori et al. (2005)</xref>
                </td></tr><tr><td rowspan="1" colspan="1">
                  <italic><tp:taxon-name><tp:taxon-name-part taxon-name-part-type="genus" reg="Cortinarius">C.</tp:taxon-name-part> <tp:taxon-name-part taxon-name-part-type="species" reg="bulliardii">bulliardii</tp:taxon-name-part></tp:taxon-name></italic>
                </td><td rowspan="1" colspan="1">CFP499 (S)</td><td rowspan="1" colspan="1">
                  <ext-link xmlns:xlink="http://www.w3.org/1999/xlink" ext-link-type="gen" xlink:href="JX114942" xlink:type="simple">JX114942</ext-link>
                </td><td rowspan="1" colspan="1">Sweden</td><td rowspan="1" colspan="1">
                  <xref ref-type="bibr" rid="B1">Ammirati et al. (2013)</xref>
                </td></tr><tr><td rowspan="1" colspan="1"><italic><tp:taxon-name><tp:taxon-name-part taxon-name-part-type="genus" reg="Cortinarius">C.</tp:taxon-name-part> <tp:taxon-name-part taxon-name-part-type="species" reg="caesioarmeniacus">caesioarmeniacus</tp:taxon-name-part></tp:taxon-name></italic> TYPE</td><td rowspan="1" colspan="1">H7000901</td><td rowspan="1" colspan="1">
                  <ext-link xmlns:xlink="http://www.w3.org/1999/xlink" ext-link-type="gen" xlink:href="KP137498" xlink:type="simple">KP137498</ext-link>
                </td><td rowspan="1" colspan="1">Canada</td><td rowspan="1" colspan="1">
                  <xref ref-type="bibr" rid="B32">Liimatainen (2014)</xref>
                </td></tr><tr><td rowspan="1" colspan="1">
                  <italic><tp:taxon-name><tp:taxon-name-part taxon-name-part-type="genus" reg="Cortinarius">C.</tp:taxon-name-part> <tp:taxon-name-part taxon-name-part-type="species" reg="caesioarmeniacus">caesioarmeniacus</tp:taxon-name-part></tp:taxon-name></italic>
                </td><td rowspan="1" colspan="1">HMJAU44409</td><td rowspan="1" colspan="1">
                  <ext-link xmlns:xlink="http://www.w3.org/1999/xlink" ext-link-type="gen" xlink:href="MK552396" xlink:type="simple">MK552396</ext-link>
                </td><td rowspan="1" colspan="1">China</td><td rowspan="1" colspan="1">This study</td></tr><tr><td rowspan="1" colspan="1">
                  <italic><tp:taxon-name><tp:taxon-name-part taxon-name-part-type="genus" reg="Cortinarius">C.</tp:taxon-name-part> <tp:taxon-name-part taxon-name-part-type="species" reg="caesioarmeniacus">caesioarmeniacus</tp:taxon-name-part></tp:taxon-name></italic>
                </td><td rowspan="1" colspan="1">HMJAU44403</td><td rowspan="1" colspan="1">
                  <ext-link xmlns:xlink="http://www.w3.org/1999/xlink" ext-link-type="gen" xlink:href="MK552395" xlink:type="simple">MK552395</ext-link>
                </td><td rowspan="1" colspan="1">China</td><td rowspan="1" colspan="1">This study</td></tr><tr><td rowspan="1" colspan="1">
                  <italic><tp:taxon-name><tp:taxon-name-part taxon-name-part-type="genus" reg="Cortinarius">C.</tp:taxon-name-part> <tp:taxon-name-part taxon-name-part-type="species" reg="cinnabarinus">cinnabarinus</tp:taxon-name-part></tp:taxon-name></italic>
                </td><td rowspan="1" colspan="1">IK85-1517 (H)</td><td rowspan="1" colspan="1">
                  <ext-link xmlns:xlink="http://www.w3.org/1999/xlink" ext-link-type="gen" xlink:href="JX114943" xlink:type="simple">JX114943</ext-link>
                </td><td rowspan="1" colspan="1">Finland</td><td rowspan="1" colspan="1">
                  <xref ref-type="bibr" rid="B1">Ammirati et al. (2013)</xref>
                </td></tr><tr><td rowspan="1" colspan="1"><italic><tp:taxon-name><tp:taxon-name-part taxon-name-part-type="genus" reg="Cortinarius">C.</tp:taxon-name-part> <tp:taxon-name-part taxon-name-part-type="species" reg="cinnabarinus">cinnabarinus</tp:taxon-name-part></tp:taxon-name></italic> TYPE</td><td rowspan="1" colspan="1">CFP379 (S)</td><td rowspan="1" colspan="1">
                  <ext-link xmlns:xlink="http://www.w3.org/1999/xlink" ext-link-type="gen" xlink:href="JX114944" xlink:type="simple">JX114944</ext-link>
                </td><td rowspan="1" colspan="1">Sweden</td><td rowspan="1" colspan="1">
                  <xref ref-type="bibr" rid="B1">Ammirati et al. (2013)</xref>
                </td></tr><tr><td rowspan="1" colspan="1"><italic><tp:taxon-name><tp:taxon-name-part taxon-name-part-type="genus" reg="Cortinarius">C.</tp:taxon-name-part> <tp:taxon-name-part taxon-name-part-type="species" reg="coccineus">coccineus</tp:taxon-name-part></tp:taxon-name></italic> TYPE</td><td rowspan="1" colspan="1">435745 (GK)</td><td rowspan="1" colspan="1">
                  <ext-link xmlns:xlink="http://www.w3.org/1999/xlink" ext-link-type="gen" xlink:href="JX114945" xlink:type="simple">JX114945</ext-link>
                </td><td rowspan="1" colspan="1">France</td><td rowspan="1" colspan="1">
                  <xref ref-type="bibr" rid="B1">Ammirati et al. (2013)</xref>
                </td></tr><tr><td rowspan="1" colspan="1">
                  <italic><tp:taxon-name><tp:taxon-name-part taxon-name-part-type="genus" reg="Cortinarius">C.</tp:taxon-name-part> <tp:taxon-name-part taxon-name-part-type="species" reg="colynbadinus">colynbadinus</tp:taxon-name-part></tp:taxon-name></italic>
                </td><td rowspan="1" colspan="1">CFP1130 (S)</td><td rowspan="1" colspan="1">
                  <ext-link xmlns:xlink="http://www.w3.org/1999/xlink" ext-link-type="gen" xlink:href="JX127302" xlink:type="simple">JX127302</ext-link>
                </td><td rowspan="1" colspan="1">Sweden</td><td rowspan="1" colspan="1">
                  <xref ref-type="bibr" rid="B1">Ammirati et al. (2013)</xref>
                </td></tr><tr><td rowspan="1" colspan="1"><italic><tp:taxon-name><tp:taxon-name-part taxon-name-part-type="genus" reg="Cortinarius">C.</tp:taxon-name-part> <tp:taxon-name-part taxon-name-part-type="species" reg="colynbadinus">colynbadinus</tp:taxon-name-part></tp:taxon-name></italic> TYPE</td><td rowspan="1" colspan="1">F248443 (S)</td><td rowspan="1" colspan="1">
                  <ext-link xmlns:xlink="http://www.w3.org/1999/xlink" ext-link-type="gen" xlink:href="NR131819" xlink:type="simple">NR131819</ext-link>
                </td><td rowspan="1" colspan="1">Sweden</td><td rowspan="1" colspan="1">
                  <xref ref-type="bibr" rid="B1">Ammirati et al. (2013)</xref>
                </td></tr><tr><td rowspan="1" colspan="1">
                  <italic><tp:taxon-name><tp:taxon-name-part taxon-name-part-type="genus" reg="Cortinarius">C.</tp:taxon-name-part> <tp:taxon-name-part taxon-name-part-type="species" reg="fructuodorus">fructuodorus</tp:taxon-name-part></tp:taxon-name></italic>
                </td><td rowspan="1" colspan="1">TN09-113</td><td rowspan="1" colspan="1">
                  <ext-link xmlns:xlink="http://www.w3.org/1999/xlink" ext-link-type="gen" xlink:href="KC608582" xlink:type="simple">KC608582</ext-link>
                </td><td rowspan="1" colspan="1">USA</td><td rowspan="1" colspan="1">
                  <xref ref-type="bibr" rid="B40">Niskanen et al. (2013a)</xref>
                </td></tr><tr><td rowspan="1" colspan="1"><italic><tp:taxon-name><tp:taxon-name-part taxon-name-part-type="genus" reg="Cortinarius">C.</tp:taxon-name-part> <tp:taxon-name-part taxon-name-part-type="species" reg="fructuodorus">fructuodorus</tp:taxon-name-part></tp:taxon-name></italic> TYPE</td><td rowspan="1" colspan="1">H7001104</td><td rowspan="1" colspan="1">
                  <ext-link xmlns:xlink="http://www.w3.org/1999/xlink" ext-link-type="gen" xlink:href="NR131827" xlink:type="simple">NR131827</ext-link>
                </td><td rowspan="1" colspan="1">USA</td><td rowspan="1" colspan="1">
                  <xref ref-type="bibr" rid="B40">Niskanen et al. (2013a)</xref>
                </td></tr><tr><td rowspan="1" colspan="1">
                  <italic><tp:taxon-name><tp:taxon-name-part taxon-name-part-type="genus" reg="Cortinarius">C.</tp:taxon-name-part> <tp:taxon-name-part taxon-name-part-type="species" reg="fuscoperonatus">fuscoperonatus</tp:taxon-name-part></tp:taxon-name></italic>
                </td><td rowspan="1" colspan="1">SSt16-046</td><td rowspan="1" colspan="1">
                  <ext-link xmlns:xlink="http://www.w3.org/1999/xlink" ext-link-type="gen" xlink:href="MF139754" xlink:type="simple">MF139754</ext-link>
                </td><td rowspan="1" colspan="1">Sweden</td><td rowspan="1" colspan="1">
                  <xref ref-type="bibr" rid="B45">Schmidt-Stohn et al. (2017)</xref>
                </td></tr><tr><td rowspan="1" colspan="1">
                  <italic><tp:taxon-name><tp:taxon-name-part taxon-name-part-type="genus" reg="Cortinarius">C.</tp:taxon-name-part> <tp:taxon-name-part taxon-name-part-type="species" reg="fuscoperonatus">fuscoperonatus</tp:taxon-name-part></tp:taxon-name></italic>
                </td><td rowspan="1" colspan="1">CFP1470</td><td rowspan="1" colspan="1">
                  <ext-link xmlns:xlink="http://www.w3.org/1999/xlink" ext-link-type="gen" xlink:href="JX407330" xlink:type="simple">JX407330</ext-link>
                </td><td rowspan="1" colspan="1">France</td><td rowspan="1" colspan="1">
                  <xref ref-type="bibr" rid="B39">Niskanen et al. (2013b)</xref>
                </td></tr><tr><td rowspan="1" colspan="1">
                  <italic><tp:taxon-name><tp:taxon-name-part taxon-name-part-type="genus" reg="Cortinarius">C.</tp:taxon-name-part> <tp:taxon-name-part taxon-name-part-type="species" reg="fuscoperonatus">fuscoperonatus</tp:taxon-name-part></tp:taxon-name></italic>
                </td><td rowspan="1" colspan="1">CFP505</td><td rowspan="1" colspan="1">
                  <ext-link xmlns:xlink="http://www.w3.org/1999/xlink" ext-link-type="gen" xlink:href="EU433390" xlink:type="simple">EU433390</ext-link>
                </td><td rowspan="1" colspan="1">Sweden</td><td rowspan="1" colspan="1">GenBank/Liimatainen</td></tr><tr><td rowspan="1" colspan="1">
                  <bold><italic><tp:taxon-name><tp:taxon-name-part taxon-name-part-type="genus" reg="Cortinarius">C.</tp:taxon-name-part> <tp:taxon-name-part taxon-name-part-type="species" reg="laccariphyllus">laccariphyllus</tp:taxon-name-part></tp:taxon-name></italic></bold>
                </td><td rowspan="1" colspan="1">
                  <bold>HMJAU44449</bold>
                </td><td rowspan="1" colspan="1">
                  <bold><ext-link xmlns:xlink="http://www.w3.org/1999/xlink" ext-link-type="gen" xlink:href="MK552380" xlink:type="simple">MK552380</ext-link></bold>
                </td><td rowspan="1" colspan="1">
                  <bold>China</bold>
                </td><td rowspan="1" colspan="1">
                  <bold>This study</bold>
                </td></tr><tr><td rowspan="1" colspan="1">
                  <bold><italic><tp:taxon-name><tp:taxon-name-part taxon-name-part-type="genus" reg="Cortinarius">C.</tp:taxon-name-part> <tp:taxon-name-part taxon-name-part-type="species" reg="laccariphyllus">laccariphyllus</tp:taxon-name-part></tp:taxon-name></italic></bold>
                </td><td rowspan="1" colspan="1">
                  <bold>HMJAU44450</bold>
                </td><td rowspan="1" colspan="1">
                  <bold><ext-link xmlns:xlink="http://www.w3.org/1999/xlink" ext-link-type="gen" xlink:href="MK552381" xlink:type="simple">MK552381</ext-link></bold>
                </td><td rowspan="1" colspan="1">
                  <bold>China</bold>
                </td><td rowspan="1" colspan="1">
                  <bold>This study</bold>
                </td></tr><tr><td rowspan="1" colspan="1">
                  <italic><tp:taxon-name><tp:taxon-name-part taxon-name-part-type="genus" reg="Cortinarius">C.</tp:taxon-name-part> <tp:taxon-name-part taxon-name-part-type="species" reg="millaresensis">millaresensis</tp:taxon-name-part></tp:taxon-name></italic>
                </td><td rowspan="1" colspan="1">XC2011-200</td><td rowspan="1" colspan="1">
                  <ext-link xmlns:xlink="http://www.w3.org/1999/xlink" ext-link-type="gen" xlink:href="MH784748" xlink:type="simple">MH784748</ext-link>
                </td><td rowspan="1" colspan="1">France</td><td rowspan="1" colspan="1">
                  <xref ref-type="bibr" rid="B4">Bidaud et al. (2017)</xref>
                </td></tr><tr><td rowspan="1" colspan="1">
                  <italic><tp:taxon-name><tp:taxon-name-part taxon-name-part-type="genus" reg="Cortinarius">C.</tp:taxon-name-part> <tp:taxon-name-part taxon-name-part-type="species" reg="millaresensis">millaresensis</tp:taxon-name-part></tp:taxon-name></italic>
                </td><td rowspan="1" colspan="1">XC2013-163</td><td rowspan="1" colspan="1">
                  <ext-link xmlns:xlink="http://www.w3.org/1999/xlink" ext-link-type="gen" xlink:href="MH784752" xlink:type="simple">MH784752</ext-link>
                </td><td rowspan="1" colspan="1">France</td><td rowspan="1" colspan="1">
                  <xref ref-type="bibr" rid="B4">Bidaud et al. (2017)</xref>
                </td></tr><tr><td rowspan="1" colspan="1">
                  <italic><tp:taxon-name><tp:taxon-name-part taxon-name-part-type="genus" reg="Cortinarius">C.</tp:taxon-name-part> <tp:taxon-name-part taxon-name-part-type="species" reg="nolaneiformis">nolaneiformis</tp:taxon-name-part></tp:taxon-name></italic>
                </td><td rowspan="1" colspan="1">DB886 (BP)</td><td rowspan="1" colspan="1">
                  <ext-link xmlns:xlink="http://www.w3.org/1999/xlink" ext-link-type="gen" xlink:href="KJ206487" xlink:type="simple">KJ206487</ext-link>
                </td><td rowspan="1" colspan="1">Hungary</td><td rowspan="1" colspan="1">
                  <xref ref-type="bibr" rid="B17">Dima et al. (2014)</xref>
                </td></tr><tr><td rowspan="1" colspan="1"><italic><tp:taxon-name><tp:taxon-name-part taxon-name-part-type="genus" reg="Cortinarius">C.</tp:taxon-name-part> <tp:taxon-name-part taxon-name-part-type="species" reg="nolaneiformis">nolaneiformis</tp:taxon-name-part></tp:taxon-name></italic> TYPE</td><td rowspan="1" colspan="1">PRM857042</td><td rowspan="1" colspan="1">
                  <ext-link xmlns:xlink="http://www.w3.org/1999/xlink" ext-link-type="gen" xlink:href="NR131833" xlink:type="simple">NR131833</ext-link>
                </td><td rowspan="1" colspan="1">Czech Republic</td><td rowspan="1" colspan="1">
                  <xref ref-type="bibr" rid="B17">Dima et al. (2014)</xref>
                </td></tr><tr><td rowspan="1" colspan="1"><italic><tp:taxon-name><tp:taxon-name-part taxon-name-part-type="genus" reg="Cortinarius">C.</tp:taxon-name-part> <tp:taxon-name-part taxon-name-part-type="species" reg="paragaudis">paragaudis</tp:taxon-name-part></tp:taxon-name></italic> TYPE</td><td rowspan="1" colspan="1">F256858 (S)</td><td rowspan="1" colspan="1">
                  <ext-link xmlns:xlink="http://www.w3.org/1999/xlink" ext-link-type="gen" xlink:href="NR131814" xlink:type="simple">NR131814</ext-link>
                </td><td rowspan="1" colspan="1">Norway</td><td rowspan="1" colspan="1">
                  <xref ref-type="bibr" rid="B37">Niskanen et al. (2011)</xref>
                </td></tr><tr><td rowspan="1" colspan="1"><italic><tp:taxon-name><tp:taxon-name-part taxon-name-part-type="genus" reg="Cortinarius">C.</tp:taxon-name-part> <tp:taxon-name-part taxon-name-part-type="species" reg="privignofulvus">privignofulvus</tp:taxon-name-part></tp:taxon-name></italic> TYPE</td><td rowspan="1" colspan="1">AB00-10-128 (PC)</td><td rowspan="1" colspan="1">
                  <ext-link xmlns:xlink="http://www.w3.org/1999/xlink" ext-link-type="gen" xlink:href="MH784703" xlink:type="simple">MH784703</ext-link>
                </td><td rowspan="1" colspan="1">France</td><td rowspan="1" colspan="1">
                  <xref ref-type="bibr" rid="B4">Bidaud et al. (2017)</xref>
                </td></tr><tr><td rowspan="1" colspan="1">
                  <italic><tp:taxon-name><tp:taxon-name-part taxon-name-part-type="genus" reg="Cortinarius">C.</tp:taxon-name-part> <tp:taxon-name-part taxon-name-part-type="species" reg="privignofulvus">privignofulvus</tp:taxon-name-part></tp:taxon-name></italic>
                </td><td rowspan="1" colspan="1">AB04-09-192</td><td rowspan="1" colspan="1">
                  <ext-link xmlns:xlink="http://www.w3.org/1999/xlink" ext-link-type="gen" xlink:href="MH784714" xlink:type="simple">MH784714</ext-link>
                </td><td rowspan="1" colspan="1">France</td><td rowspan="1" colspan="1">
                  <xref ref-type="bibr" rid="B4">Bidaud et al. (2017)</xref>
                </td></tr><tr><td rowspan="1" colspan="1">
                  <bold><italic><tp:taxon-name><tp:taxon-name-part taxon-name-part-type="genus" reg="Cortinarius">C.</tp:taxon-name-part> <tp:taxon-name-part taxon-name-part-type="species" reg="neotorvus">neotorvus</tp:taxon-name-part></tp:taxon-name></italic></bold>
                </td><td rowspan="1" colspan="1">
                  <bold>HMJAU44438</bold>
                </td><td rowspan="1" colspan="1">
                  <bold><ext-link xmlns:xlink="http://www.w3.org/1999/xlink" ext-link-type="gen" xlink:href="MK552383" xlink:type="simple">MK552383</ext-link></bold>
                </td><td rowspan="1" colspan="1">
                  <bold>China</bold>
                </td><td rowspan="1" colspan="1">
                  <bold>This study</bold>
                </td></tr><tr><td rowspan="1" colspan="1">
                  <bold><italic><tp:taxon-name><tp:taxon-name-part taxon-name-part-type="genus" reg="Cortinarius">C.</tp:taxon-name-part> <tp:taxon-name-part taxon-name-part-type="species" reg="neotorvus">neotorvus</tp:taxon-name-part></tp:taxon-name></italic></bold>
                </td><td rowspan="1" colspan="1">
                  <bold>HMJAU44441</bold>
                </td><td rowspan="1" colspan="1">
                  <bold><ext-link xmlns:xlink="http://www.w3.org/1999/xlink" ext-link-type="gen" xlink:href="MK552384" xlink:type="simple">MK552384</ext-link></bold>
                </td><td rowspan="1" colspan="1">
                  <bold>China</bold>
                </td><td rowspan="1" colspan="1">
                  <bold>This study</bold>
                </td></tr><tr><td rowspan="1" colspan="1">
                  <bold><italic><tp:taxon-name><tp:taxon-name-part taxon-name-part-type="genus" reg="Cortinarius">C.</tp:taxon-name-part> <tp:taxon-name-part taxon-name-part-type="species" reg="neotorvus">neotorvus</tp:taxon-name-part></tp:taxon-name></italic></bold>
                </td><td rowspan="1" colspan="1">
                  <bold>HMJAU44442</bold>
                </td><td rowspan="1" colspan="1">
                  <bold><ext-link xmlns:xlink="http://www.w3.org/1999/xlink" ext-link-type="gen" xlink:href="MK552385" xlink:type="simple">MK552385</ext-link></bold>
                </td><td rowspan="1" colspan="1">
                  <bold>China</bold>
                </td><td rowspan="1" colspan="1">
                  <bold>This study</bold>
                </td></tr><tr><td rowspan="1" colspan="1">
                  <bold><italic><tp:taxon-name><tp:taxon-name-part taxon-name-part-type="genus" reg="Cortinarius">C.</tp:taxon-name-part> <tp:taxon-name-part taxon-name-part-type="species" reg="neotorvus">neotorvus</tp:taxon-name-part></tp:taxon-name></italic></bold>
                </td><td rowspan="1" colspan="1">
                  <bold>HMJAU44443</bold>
                </td><td rowspan="1" colspan="1">
                  <bold><ext-link xmlns:xlink="http://www.w3.org/1999/xlink" ext-link-type="gen" xlink:href="MK552386" xlink:type="simple">MK552386</ext-link></bold>
                </td><td rowspan="1" colspan="1">
                  <bold>China</bold>
                </td><td rowspan="1" colspan="1">
                  <bold>This study</bold>
                </td></tr><tr><td rowspan="1" colspan="1">
                  <bold><italic><tp:taxon-name><tp:taxon-name-part taxon-name-part-type="genus" reg="Cortinarius">C.</tp:taxon-name-part> <tp:taxon-name-part taxon-name-part-type="species" reg="neotorvus">neotorvus</tp:taxon-name-part></tp:taxon-name></italic></bold>
                </td><td rowspan="1" colspan="1">
                  <bold>HMJAU44437</bold>
                </td><td rowspan="1" colspan="1">
                  <bold><ext-link xmlns:xlink="http://www.w3.org/1999/xlink" ext-link-type="gen" xlink:href="MK552382" xlink:type="simple">MK552382</ext-link></bold>
                </td><td rowspan="1" colspan="1">
                  <bold>China</bold>
                </td><td rowspan="1" colspan="1">
                  <bold>This study</bold>
                </td></tr><tr><td rowspan="1" colspan="1"><italic><tp:taxon-name><tp:taxon-name-part taxon-name-part-type="genus" reg="Cortinarius">C.</tp:taxon-name-part> <tp:taxon-name-part taxon-name-part-type="species" reg="rigidipes">rigidipes</tp:taxon-name-part></tp:taxon-name></italic> TYPE</td><td rowspan="1" colspan="1">MM1962/0062 (IB)</td><td rowspan="1" colspan="1">
                  <ext-link xmlns:xlink="http://www.w3.org/1999/xlink" ext-link-type="gen" xlink:href="KJ206504" xlink:type="simple">KJ206504</ext-link>
                </td><td rowspan="1" colspan="1">Switzerland</td><td rowspan="1" colspan="1">
                  <xref ref-type="bibr" rid="B17">Dima et al. (2014)</xref>
                </td></tr><tr><td rowspan="1" colspan="1">
                  <italic><tp:taxon-name><tp:taxon-name-part taxon-name-part-type="genus" reg="Cortinarius">C.</tp:taxon-name-part> <tp:taxon-name-part taxon-name-part-type="species" reg="rigidipes">rigidipes</tp:taxon-name-part></tp:taxon-name></italic>
                </td><td rowspan="1" colspan="1">IK95-1873 (H)</td><td rowspan="1" colspan="1">
                  <ext-link xmlns:xlink="http://www.w3.org/1999/xlink" ext-link-type="gen" xlink:href="KJ206506" xlink:type="simple">KJ206506</ext-link>
                </td><td rowspan="1" colspan="1">Germany</td><td rowspan="1" colspan="1">
                  <xref ref-type="bibr" rid="B17">Dima et al. (2014)</xref>
                </td></tr><tr><td rowspan="1" colspan="1"><italic><tp:taxon-name><tp:taxon-name-part taxon-name-part-type="genus" reg="Cortinarius">C.</tp:taxon-name-part> <tp:taxon-name-part taxon-name-part-type="species" reg="subargyronotus">subargyronotus</tp:taxon-name-part></tp:taxon-name></italic> TYPE</td><td rowspan="1" colspan="1">H7018127</td><td rowspan="1" colspan="1">
                  <ext-link xmlns:xlink="http://www.w3.org/1999/xlink" ext-link-type="gen" xlink:href="KP137494" xlink:type="simple">KP137494</ext-link>
                </td><td rowspan="1" colspan="1">Sweden</td><td rowspan="1" colspan="1">
                  <xref ref-type="bibr" rid="B32">Liimatainen (2014)</xref>
                </td></tr><tr><td rowspan="1" colspan="1">
                  <bold><italic><tp:taxon-name><tp:taxon-name-part taxon-name-part-type="genus" reg="Cortinarius">C.</tp:taxon-name-part> <tp:taxon-name-part taxon-name-part-type="species" reg="subfuscoperonatus">subfuscoperonatus</tp:taxon-name-part></tp:taxon-name></italic></bold>
                </td><td rowspan="1" colspan="1">
                  <bold>HMJAU44446</bold>
                </td><td rowspan="1" colspan="1">
                  <bold><ext-link xmlns:xlink="http://www.w3.org/1999/xlink" ext-link-type="gen" xlink:href="MK552389" xlink:type="simple">MK552389</ext-link></bold>
                </td><td rowspan="1" colspan="1">
                  <bold>China</bold>
                </td><td rowspan="1" colspan="1">
                  <bold>This study</bold>
                </td></tr><tr><td rowspan="1" colspan="1">
                  <bold><italic><tp:taxon-name><tp:taxon-name-part taxon-name-part-type="genus" reg="Cortinarius">C.</tp:taxon-name-part> <tp:taxon-name-part taxon-name-part-type="species" reg="subfuscoperonatus">subfuscoperonatus</tp:taxon-name-part></tp:taxon-name></italic></bold>
                </td><td rowspan="1" colspan="1">
                  <bold>HMJAU44447</bold>
                </td><td rowspan="1" colspan="1">
                  <bold><ext-link xmlns:xlink="http://www.w3.org/1999/xlink" ext-link-type="gen" xlink:href="MK552390" xlink:type="simple">MK552390</ext-link></bold>
                </td><td rowspan="1" colspan="1">
                  <bold>China</bold>
                </td><td rowspan="1" colspan="1">
                  <bold>This study</bold>
                </td></tr><tr><td rowspan="1" colspan="1">
                  <bold><italic><tp:taxon-name><tp:taxon-name-part taxon-name-part-type="genus" reg="Cortinarius">C.</tp:taxon-name-part> <tp:taxon-name-part taxon-name-part-type="species" reg="subfuscoperonatus">subfuscoperonatus</tp:taxon-name-part></tp:taxon-name></italic></bold>
                </td><td rowspan="1" colspan="1">
                  <bold>HMJAU44445</bold>
                </td><td rowspan="1" colspan="1">
                  <bold><ext-link xmlns:xlink="http://www.w3.org/1999/xlink" ext-link-type="gen" xlink:href="MK552388" xlink:type="simple">MK552388</ext-link></bold>
                </td><td rowspan="1" colspan="1">
                  <bold>China</bold>
                </td><td rowspan="1" colspan="1">
                  <bold>This study</bold>
                </td></tr><tr><td rowspan="1" colspan="1">
                  <bold><italic><tp:taxon-name><tp:taxon-name-part taxon-name-part-type="genus" reg="Cortinarius">C.</tp:taxon-name-part> <tp:taxon-name-part taxon-name-part-type="species" reg="subfuscoperonatus">subfuscoperonatus</tp:taxon-name-part></tp:taxon-name></italic></bold>
                </td><td rowspan="1" colspan="1">
                  <bold>HMJAU44444</bold>
                </td><td rowspan="1" colspan="1">
                  <bold><ext-link xmlns:xlink="http://www.w3.org/1999/xlink" ext-link-type="gen" xlink:href="MK552387" xlink:type="simple">MK552387</ext-link></bold>
                </td><td rowspan="1" colspan="1">
                  <bold>China</bold>
                </td><td rowspan="1" colspan="1">
                  <bold>This study</bold>
                </td></tr><tr><td rowspan="1" colspan="1">
                  <bold><italic><tp:taxon-name><tp:taxon-name-part taxon-name-part-type="genus" reg="Cortinarius">C.</tp:taxon-name-part> <tp:taxon-name-part taxon-name-part-type="species" reg="subfuscoperonatus">subfuscoperonatus</tp:taxon-name-part></tp:taxon-name></italic></bold>
                </td><td rowspan="1" colspan="1">
                  <bold>HMJAU44448</bold>
                </td><td rowspan="1" colspan="1">
                  <bold><ext-link xmlns:xlink="http://www.w3.org/1999/xlink" ext-link-type="gen" xlink:href="MK552391" xlink:type="simple">MK552391</ext-link></bold>
                </td><td rowspan="1" colspan="1">
                  <bold>China</bold>
                </td><td rowspan="1" colspan="1">
                  <bold>This study</bold>
                </td></tr><tr><td rowspan="1" colspan="1">
                  <italic><tp:taxon-name><tp:taxon-name-part taxon-name-part-type="genus" reg="Cortinarius">C.</tp:taxon-name-part> <tp:taxon-name-part taxon-name-part-type="species" reg="torvus">torvus</tp:taxon-name-part></tp:taxon-name></italic>
                </td><td rowspan="1" colspan="1">TUB 011515</td><td rowspan="1" colspan="1">
                  <ext-link xmlns:xlink="http://www.w3.org/1999/xlink" ext-link-type="gen" xlink:href="AY669668" xlink:type="simple">AY669668</ext-link>
                </td><td rowspan="1" colspan="1">Germany</td><td rowspan="1" colspan="1">
                  <xref ref-type="bibr" rid="B21">Garnica et al. (2005)</xref>
                </td></tr><tr><td rowspan="1" colspan="1">
                  <italic><tp:taxon-name><tp:taxon-name-part taxon-name-part-type="genus" reg="Cortinarius">C.</tp:taxon-name-part> <tp:taxon-name-part taxon-name-part-type="species" reg="torvus">torvus</tp:taxon-name-part></tp:taxon-name></italic>
                </td><td rowspan="1" colspan="1">IK98-1973</td><td rowspan="1" colspan="1">
                  <ext-link xmlns:xlink="http://www.w3.org/1999/xlink" ext-link-type="gen" xlink:href="JX407337" xlink:type="simple">JX407337</ext-link>
                </td><td rowspan="1" colspan="1">Denmark</td><td rowspan="1" colspan="1">
                  <xref ref-type="bibr" rid="B39">Niskanen et al. (2013b)</xref>
                </td></tr><tr><td rowspan="1" colspan="1">
                  <italic><tp:taxon-name><tp:taxon-name-part taxon-name-part-type="genus" reg="Cortinarius">C.</tp:taxon-name-part> <tp:taxon-name-part taxon-name-part-type="species" reg="torvus">torvus</tp:taxon-name-part></tp:taxon-name></italic>
                </td><td rowspan="1" colspan="1">TF01-035</td><td rowspan="1" colspan="1">
                  <ext-link xmlns:xlink="http://www.w3.org/1999/xlink" ext-link-type="gen" xlink:href="AJ889977" xlink:type="simple">AJ889977</ext-link>
                </td><td rowspan="1" colspan="1">Denmark</td><td rowspan="1" colspan="1">GenBank/Kjoller</td></tr><tr><td rowspan="1" colspan="1">
                  <italic><tp:taxon-name><tp:taxon-name-part taxon-name-part-type="genus" reg="Cortinarius">C.</tp:taxon-name-part> <tp:taxon-name-part taxon-name-part-type="species" reg="turgidoides">turgidoides</tp:taxon-name-part></tp:taxon-name></italic>
                </td><td rowspan="1" colspan="1">AB15-09-37</td><td rowspan="1" colspan="1">
                  <ext-link xmlns:xlink="http://www.w3.org/1999/xlink" ext-link-type="gen" xlink:href="MH784723" xlink:type="simple">MH784723</ext-link>
                </td><td rowspan="1" colspan="1">France</td><td rowspan="1" colspan="1">
                  <xref ref-type="bibr" rid="B4">Bidaud et al. (2017)</xref>
                </td></tr><tr><td rowspan="1" colspan="1">
                  <italic><tp:taxon-name><tp:taxon-name-part taxon-name-part-type="genus" reg="Cortinarius">C.</tp:taxon-name-part> <tp:taxon-name-part taxon-name-part-type="species" reg="turgidoides">turgidoides</tp:taxon-name-part></tp:taxon-name></italic>
                </td><td rowspan="1" colspan="1">AB07-09-121</td><td rowspan="1" colspan="1">
                  <ext-link xmlns:xlink="http://www.w3.org/1999/xlink" ext-link-type="gen" xlink:href="MH784717" xlink:type="simple">MH784717</ext-link>
                </td><td rowspan="1" colspan="1">France</td><td rowspan="1" colspan="1">
                  <xref ref-type="bibr" rid="B4">Bidaud et al. (2017)</xref>
                </td></tr><tr><td rowspan="1" colspan="1">
                  <italic><tp:taxon-name><tp:taxon-name-part taxon-name-part-type="genus" reg="Cortinarius">C.</tp:taxon-name-part> <tp:taxon-name-part taxon-name-part-type="species" reg="uraceomajalis">uraceomajalis</tp:taxon-name-part></tp:taxon-name></italic>
                </td><td rowspan="1" colspan="1">DB2291 (BP)</td><td rowspan="1" colspan="1">
                  <ext-link xmlns:xlink="http://www.w3.org/1999/xlink" ext-link-type="gen" xlink:href="KJ206511" xlink:type="simple">KJ206511</ext-link>
                </td><td rowspan="1" colspan="1">Hungary</td><td rowspan="1" colspan="1">
                  <xref ref-type="bibr" rid="B17">Dima et al. (2014)</xref>
                </td></tr><tr><td rowspan="1" colspan="1">
                  <italic><tp:taxon-name><tp:taxon-name-part taxon-name-part-type="genus" reg="Cortinarius">C.</tp:taxon-name-part> <tp:taxon-name-part taxon-name-part-type="species" reg="uraceomajalis">uraceomajalis</tp:taxon-name-part></tp:taxon-name></italic>
                </td><td rowspan="1" colspan="1">DB2283 (BP)</td><td rowspan="1" colspan="1">
                  <ext-link xmlns:xlink="http://www.w3.org/1999/xlink" ext-link-type="gen" xlink:href="KJ206510" xlink:type="simple">KJ206510</ext-link>
                </td><td rowspan="1" colspan="1">Hungary</td><td rowspan="1" colspan="1">
                  <xref ref-type="bibr" rid="B17">Dima et al. (2014)</xref>
                </td></tr><tr><td rowspan="1" colspan="1"><italic><tp:taxon-name><tp:taxon-name-part taxon-name-part-type="genus" reg="Cortinarius">C.</tp:taxon-name-part> <tp:taxon-name-part taxon-name-part-type="species" reg="uraceomajalis">uraceomajalis</tp:taxon-name-part></tp:taxon-name></italic> TYPE</td><td rowspan="1" colspan="1">DB1623 (BP)</td><td rowspan="1" colspan="1">
                  <ext-link xmlns:xlink="http://www.w3.org/1999/xlink" ext-link-type="gen" xlink:href="NR131835" xlink:type="simple">NR131835</ext-link>
                </td><td rowspan="1" colspan="1">Hungary</td><td rowspan="1" colspan="1">
                  <xref ref-type="bibr" rid="B17">Dima et al. (2014)</xref>
                </td></tr><tr><td rowspan="1" colspan="1">
                  <italic><tp:taxon-name><tp:taxon-name-part taxon-name-part-type="genus" reg="Cortinarius">C.</tp:taxon-name-part> <tp:taxon-name-part taxon-name-part-type="species" reg="uraceonemoralis">uraceonemoralis</tp:taxon-name-part></tp:taxon-name></italic>
                </td><td rowspan="1" colspan="1">ORS-ERDO99-15-1 (BP)</td><td rowspan="1" colspan="1">
                  <ext-link xmlns:xlink="http://www.w3.org/1999/xlink" ext-link-type="gen" xlink:href="KJ206520" xlink:type="simple">KJ206520</ext-link>
                </td><td rowspan="1" colspan="1">Hungary</td><td rowspan="1" colspan="1">
                  <xref ref-type="bibr" rid="B17">Dima et al. (2014)</xref>
                </td></tr><tr><td rowspan="1" colspan="1"><italic><tp:taxon-name><tp:taxon-name-part taxon-name-part-type="genus" reg="Cortinarius">C.</tp:taxon-name-part> <tp:taxon-name-part taxon-name-part-type="species" reg="uraceonemoralis">uraceonemoralis</tp:taxon-name-part></tp:taxon-name></italic> TYPE</td><td rowspan="1" colspan="1">H7017739</td><td rowspan="1" colspan="1">
                  <ext-link xmlns:xlink="http://www.w3.org/1999/xlink" ext-link-type="gen" xlink:href="NR131836" xlink:type="simple">NR131836</ext-link>
                </td><td rowspan="1" colspan="1">Italy</td><td rowspan="1" colspan="1">
                  <xref ref-type="bibr" rid="B17">Dima et al. (2014)</xref>
                </td></tr><tr><td rowspan="1" colspan="1"><italic><tp:taxon-name><tp:taxon-name-part taxon-name-part-type="genus" reg="Cortinarius">C.</tp:taxon-name-part> <tp:taxon-name-part taxon-name-part-type="species" reg="uraceus">uraceus</tp:taxon-name-part></tp:taxon-name></italic> TYPE</td><td rowspan="1" colspan="1">TN04-872 (H)</td><td rowspan="1" colspan="1">
                  <ext-link xmlns:xlink="http://www.w3.org/1999/xlink" ext-link-type="gen" xlink:href="NR131837" xlink:type="simple">NR131837</ext-link>
                </td><td rowspan="1" colspan="1">Finland</td><td rowspan="1" colspan="1">
                  <xref ref-type="bibr" rid="B17">Dima et al. (2014)</xref>
                </td></tr><tr><td rowspan="1" colspan="1">
                  <italic><tp:taxon-name><tp:taxon-name-part taxon-name-part-type="genus" reg="Cortinarius">C.</tp:taxon-name-part> <tp:taxon-name-part taxon-name-part-type="species" reg="uraceus">uraceus</tp:taxon-name-part></tp:taxon-name></italic>
                </td><td rowspan="1" colspan="1">IK98-1607 (H)</td><td rowspan="1" colspan="1">
                  <ext-link xmlns:xlink="http://www.w3.org/1999/xlink" ext-link-type="gen" xlink:href="KJ206525" xlink:type="simple">KJ206525</ext-link>
                </td><td rowspan="1" colspan="1">Finland</td><td rowspan="1" colspan="1">
                  <xref ref-type="bibr" rid="B17">Dima et al. (2014)</xref>
                </td></tr><tr><td rowspan="1" colspan="1"><italic><tp:taxon-name><tp:taxon-name-part taxon-name-part-type="genus" reg="Cortinarius">C.</tp:taxon-name-part> <tp:taxon-name-part taxon-name-part-type="species" reg="vernalisierraensis">vernalisierraensis</tp:taxon-name-part></tp:taxon-name></italic> TYPE</td><td rowspan="1" colspan="1">DBB33386 (UC)</td><td rowspan="1" colspan="1">
                  <ext-link xmlns:xlink="http://www.w3.org/1999/xlink" ext-link-type="gen" xlink:href="KX882652" xlink:type="simple">KX882652</ext-link>
                </td><td rowspan="1" colspan="1">USA</td><td rowspan="1" colspan="1">
                  <xref ref-type="bibr" rid="B2">Ammirati et al. (2017)</xref>
                </td></tr><tr><td rowspan="1" colspan="1">
                  <italic><tp:taxon-name><tp:taxon-name-part taxon-name-part-type="genus" reg="Cortinarius">C.</tp:taxon-name-part> <tp:taxon-name-part taxon-name-part-type="species" reg="vernalisierraensis">vernalisierraensis</tp:taxon-name-part></tp:taxon-name></italic>
                </td><td rowspan="1" colspan="1">DBB15144 (UC)</td><td rowspan="1" colspan="1">
                  <ext-link xmlns:xlink="http://www.w3.org/1999/xlink" ext-link-type="gen" xlink:href="KX882653" xlink:type="simple">KX882653</ext-link>
                </td><td rowspan="1" colspan="1">USA</td><td rowspan="1" colspan="1">
                  <xref ref-type="bibr" rid="B2">Ammirati et al. (2017)</xref>
                </td></tr></tbody></table></table-wrap></tp:treatment-sec><ref-list><ref id="B40"><mixed-citation xmlns:xlink="http://www.w3.org/1999/xlink" xlink:type="simple"><person-group><name name-style="western"><surname>Niskanen</surname><given-names>T</given-names></name><name name-style="western"><surname>Liimatainen</surname><given-names>K</given-names></name><name name-style="western"><surname>Ammirati</surname><given-names>JF</given-names></name></person-group> (<year>2013a</year>) <article-title>Five new <italic><tp:taxon-name><tp:taxon-name-part taxon-name-part-type="genus">Telamonia</tp:taxon-name-part></tp:taxon-name></italic> species (<italic><tp:taxon-name><tp:taxon-name-part taxon-name-part-type="genus">Cortinarius</tp:taxon-name-part></tp:taxon-name></italic>, <tp:taxon-name><tp:taxon-name-part taxon-name-part-type="order">Agaricales</tp:taxon-name-part></tp:taxon-name>) from western North America.</article-title><source>Botany</source><volume>91</volume>(<issue>7</issue>): <fpage>478</fpage>–<lpage>485</lpage>. <ext-link xlink:type="simple" ext-link-type="doi" xlink:href="10.1139/cjb-2012-0292">https://doi.org/10.1139/cjb-2012-0292</ext-link></mixed-citation></ref><ref id="B2"><mixed-citation xmlns:xlink="http://www.w3.org/1999/xlink" xlink:type="simple"><person-group><name name-style="western"><surname>Ammirati</surname><given-names>JF</given-names></name><name name-style="western"><surname>Niskanen</surname><given-names>T</given-names></name><name name-style="western"><surname>Liimatainen</surname><given-names>K</given-names></name><name name-style="western"><surname>Bojantchev</surname><given-names>D</given-names></name><name name-style="western"><surname>Peintner</surname><given-names>U</given-names></name><name name-style="western"><surname>Kuhnert-Finkernagel</surname><given-names>R</given-names></name><name name-style="western"><surname>Cripps</surname><given-names>C</given-names></name></person-group> (<year>2017</year>) <article-title>Spring and early summer species of <italic><tp:taxon-name><tp:taxon-name-part taxon-name-part-type="genus">Cortinarius</tp:taxon-name-part></tp:taxon-name></italic>, subgenus <tp:taxon-name><tp:taxon-name-part taxon-name-part-type="genus"/><tp:taxon-name-part taxon-name-part-type="subgenus">Telamonia</tp:taxon-name-part></tp:taxon-name>, section <tp:taxon-name> <tp:taxon-name-part taxon-name-part-type="section">Colymbadini</tp:taxon-name-part></tp:taxon-name> and /<italic><tp:taxon-name><tp:taxon-name-part taxon-name-part-type="genus">Flavobasilis</tp:taxon-name-part></tp:taxon-name></italic>, in the mountains of western North America.</article-title><source>Mycologia</source><volume>109</volume>(<issue>3</issue>): <fpage>443</fpage>–<lpage>458</lpage>. <ext-link xlink:type="simple" ext-link-type="doi" xlink:href="10.1080/00275514.2017.1349468">https://doi.org/10.1080/00275514.2017.1349468</ext-link></mixed-citation></ref><ref id="B62"><mixed-citation xmlns:xlink="http://www.w3.org/1999/xlink" xlink:type="simple"><person-group><name name-style="western"><surname>Xie</surname><given-names>ML</given-names></name><name name-style="western"><surname>Li</surname><given-names>D</given-names></name><name name-style="western"><surname>Wei</surname><given-names>SL</given-names></name><name name-style="western"><surname>Ji</surname><given-names>RQ</given-names></name><name name-style="western"><surname>Li</surname><given-names>Y</given-names></name></person-group> (<year>2019</year>) <article-title><italic><tp:taxon-name><tp:taxon-name-part taxon-name-part-type="genus">Cortinarius</tp:taxon-name-part> <tp:taxon-name-part taxon-name-part-type="species">subcaesiobrunneus</tp:taxon-name-part></tp:taxon-name></italic> sp. nov., (<tp:taxon-name><tp:taxon-name-part taxon-name-part-type="family">Cortinariaceae</tp:taxon-name-part></tp:taxon-name>, <tp:taxon-name><tp:taxon-name-part taxon-name-part-type="order">Agaricales</tp:taxon-name-part></tp:taxon-name>) a new species from northwest China.</article-title><source>Phytotaxa</source><volume>392</volume>(<issue>3</issue>): <fpage>217</fpage>–<lpage>224</lpage>. <ext-link xlink:type="simple" ext-link-type="doi" xlink:href="10.11646/phytotaxa.392.3.4">https://doi.org/10.11646/phytotaxa.392.3.4</ext-link></mixed-citation></ref><ref id="B24"><mixed-citation xmlns:xlink="http://www.w3.org/1999/xlink" xlink:type="simple"><person-group><name name-style="western"><surname>Harrower</surname><given-names>E</given-names></name><name name-style="western"><surname>Ammirati</surname><given-names>JF</given-names></name><name name-style="western"><surname>Cappuccino</surname><given-names>AA</given-names></name><name name-style="western"><surname>Ceska</surname><given-names>O</given-names></name><name name-style="western"><surname>Kranabetter</surname><given-names>JM</given-names></name><name name-style="western"><surname>Kroeger</surname><given-names>P</given-names></name><name name-style="western"><surname>Lim</surname><given-names>S</given-names></name><name name-style="western"><surname>Taylor</surname><given-names>T</given-names></name><name name-style="western"><surname>Berbee</surname><given-names>ML</given-names></name></person-group> (<year>2011</year>) <article-title><italic><tp:taxon-name><tp:taxon-name-part taxon-name-part-type="genus">Cortinarius</tp:taxon-name-part></tp:taxon-name></italic> species diversity in British Columbia and molecular phylogenetic comparison with European specimen sequences.</article-title><source>Botany</source><volume>89</volume>(<issue>11</issue>): <fpage>799</fpage>–<lpage>810</lpage>. <ext-link xlink:type="simple" ext-link-type="doi" xlink:href="10.1139/b11-065">https://doi.org/10.1139/b11-065</ext-link></mixed-citation></ref><ref id="B30"><mixed-citation xmlns:xlink="http://www.w3.org/1999/xlink" xlink:type="simple"><person-group><name name-style="western"><surname>Kytövuori</surname><given-names>I</given-names></name><name name-style="western"><surname>Niskanen</surname><given-names>T</given-names></name><name name-style="western"><surname>Liimatainen</surname><given-names>K</given-names></name><name name-style="western"><surname>Lindström</surname><given-names>H</given-names></name></person-group> (<year>2005</year>) <article-title><italic><tp:taxon-name><tp:taxon-name-part taxon-name-part-type="genus">Cortinarius</tp:taxon-name-part> <tp:taxon-name-part taxon-name-part-type="species">sordidemaculatus</tp:taxon-name-part></tp:taxon-name></italic> and two new related species, <italic><tp:taxon-name><tp:taxon-name-part taxon-name-part-type="genus">C.</tp:taxon-name-part> <tp:taxon-name-part taxon-name-part-type="species">anisatus</tp:taxon-name-part></tp:taxon-name></italic> and <italic><tp:taxon-name><tp:taxon-name-part taxon-name-part-type="genus">C.</tp:taxon-name-part> <tp:taxon-name-part taxon-name-part-type="species">neofurvolaesus</tp:taxon-name-part></tp:taxon-name></italic> in Fennoscandia (<tp:taxon-name><tp:taxon-name-part taxon-name-part-type="phylum">Basidiomycota</tp:taxon-name-part></tp:taxon-name>, <tp:taxon-name><tp:taxon-name-part taxon-name-part-type="order">Agaricales</tp:taxon-name-part></tp:taxon-name>).</article-title><source>Karstenia</source><volume>45</volume>: <fpage>33</fpage>–<lpage>49</lpage>. <ext-link xlink:type="simple" ext-link-type="doi" xlink:href="10.29203/ka.2005.402">https://doi.org/10.29203/ka.2005.402</ext-link></mixed-citation></ref><ref id="B1"><mixed-citation xmlns:xlink="http://www.w3.org/1999/xlink" xlink:type="simple"><person-group><name name-style="western"><surname>Ammirati</surname><given-names>JF</given-names></name><name name-style="western"><surname>Hughes</surname><given-names>KW</given-names></name><name name-style="western"><surname>Liimatainen</surname><given-names>K</given-names></name><name name-style="western"><surname>Niskanen</surname><given-names>T</given-names></name><name name-style="western"><surname>Matheny</surname><given-names>PB</given-names></name></person-group> (<year>2013</year>) <article-title><italic><tp:taxon-name><tp:taxon-name-part taxon-name-part-type="genus">Cortinarius</tp:taxon-name-part> <tp:taxon-name-part taxon-name-part-type="species">hesleri</tp:taxon-name-part></tp:taxon-name></italic> from eastern North America and related species from Europe and western North America.</article-title><source>Botany</source><volume>91</volume>: <fpage>91</fpage>–<lpage>98</lpage>. <ext-link xlink:type="simple" ext-link-type="doi" xlink:href="10.1139/cjb-2012-0154">https://doi.org/10.1139/cjb-2012-0154</ext-link></mixed-citation></ref><ref id="B32"><mixed-citation xmlns:xlink="http://www.w3.org/1999/xlink" xlink:type="simple"><person-group><name name-style="western"><surname>Liimatainen</surname><given-names>K</given-names></name></person-group> (<year>2014</year>) <article-title>Nomenclatural novelties. Index Fungorum.</article-title><volume>198</volume>: <fpage>1</fpage>–<lpage>3</lpage>. <ext-link xlink:type="simple" ext-link-type="uri" xlink:href="http://www.indexfungorum.org/Publications/Index%20Fungorum%20no.198.pdf">http://www.indexfungorum.org/Publications/Index%20Fungorum%20no.198.pdf</ext-link></mixed-citation></ref><ref id="B45"><mixed-citation xmlns:xlink="http://www.w3.org/1999/xlink" xlink:type="simple"><person-group><name name-style="western"><surname>Schmidt-Stohn</surname><given-names>G</given-names></name><name name-style="western"><surname>Brandrud</surname><given-names>TE</given-names></name><name name-style="western"><surname>Dima</surname><given-names>B</given-names></name></person-group> (<year>2017</year>) <article-title>Interessante <italic><tp:taxon-name><tp:taxon-name-part taxon-name-part-type="genus">Cortinarius</tp:taxon-name-part></tp:taxon-name></italic>–Funde der Journées européennes du Cortinaire 2016 in Borgsjö, Schweden.</article-title><source>Journal des JEC</source><volume>19</volume>: <fpage>28</fpage>–<lpage>52</lpage>.</mixed-citation></ref><ref id="B39"><mixed-citation xmlns:xlink="http://www.w3.org/1999/xlink" xlink:type="simple"><person-group><name name-style="western"><surname>Niskanen</surname><given-names>T</given-names></name><name name-style="western"><surname>Kytövuori</surname><given-names>I</given-names></name><name name-style="western"><surname>Liimatainen</surname><given-names>K</given-names></name><name name-style="western"><surname>Lindström</surname><given-names>H</given-names></name></person-group> (<year>2013b</year>) <article-title>The species of <italic><tp:taxon-name><tp:taxon-name-part taxon-name-part-type="genus">Cortinarius</tp:taxon-name-part></tp:taxon-name></italic>, section <tp:taxon-name> <tp:taxon-name-part taxon-name-part-type="section">Bovini</tp:taxon-name-part></tp:taxon-name>, associated with conifers in northern Europe.</article-title><source>Mycologia</source><volume>105</volume>(<issue>4</issue>): <fpage>977</fpage>–<lpage>993</lpage>. <ext-link xlink:type="simple" ext-link-type="doi" xlink:href="10.3852/12-320">https://doi.org/10.3852/12-320</ext-link></mixed-citation></ref><ref id="B4"><mixed-citation xmlns:xlink="http://www.w3.org/1999/xlink" xlink:type="simple"><person-group><name name-style="western"><surname>Bidaud</surname><given-names>A</given-names></name><name name-style="western"><surname>Bellanger</surname><given-names>JM</given-names></name><name name-style="western"><surname>Carteret</surname><given-names>X</given-names></name><name name-style="western"><surname>Reumaux</surname><given-names>P</given-names></name><name name-style="western"><surname>Moënne-Loccoz</surname><given-names>P</given-names></name></person-group> (<year>2017</year>) Atlas des Cortinaires XXVI. Éditions Fédération Mycologique Dauphiné-Savoie, Meyzieu.</mixed-citation></ref><ref id="B17"><mixed-citation xmlns:xlink="http://www.w3.org/1999/xlink" xlink:type="simple"><person-group><name name-style="western"><surname>Dima</surname><given-names>B</given-names></name><name name-style="western"><surname>Liimatainen</surname><given-names>K</given-names></name><name name-style="western"><surname>Niskanen</surname><given-names>T</given-names></name><name name-style="western"><surname>Kytövuori</surname><given-names>I</given-names></name><name name-style="western"><surname>Bojantchev</surname><given-names>D</given-names></name></person-group> (<year>2014</year>) <article-title>Two new species of <italic><tp:taxon-name><tp:taxon-name-part taxon-name-part-type="genus">Cortinarius</tp:taxon-name-part></tp:taxon-name></italic>, subgenus <tp:taxon-name><tp:taxon-name-part taxon-name-part-type="subgenus">Telamonia</tp:taxon-name-part></tp:taxon-name>, sections <italic><tp:taxon-name><tp:taxon-name-part taxon-name-part-type="genus">Colymbadini</tp:taxon-name-part></tp:taxon-name></italic> and <italic><tp:taxon-name><tp:taxon-name-part taxon-name-part-type="genus">Uracei</tp:taxon-name-part></tp:taxon-name></italic>, from Europe.</article-title><source>Mycological Progress</source><volume>13</volume>(<issue>3</issue>): <fpage>867</fpage>–<lpage>879</lpage>. <ext-link xlink:type="simple" ext-link-type="doi" xlink:href="10.1007/s11557-014-0970-6">https://doi.org/10.1007/s11557-014-0970-6</ext-link></mixed-citation></ref><ref id="B37"><mixed-citation xmlns:xlink="http://www.w3.org/1999/xlink" xlink:type="simple"><person-group><name name-style="western"><surname>Niskanen</surname><given-names>T</given-names></name><name name-style="western"><surname>Kytövuori</surname><given-names>I</given-names></name><name name-style="western"><surname>Liimatainen</surname><given-names>K</given-names></name></person-group> (<year>2011</year>) <article-title><tp:taxon-name><tp:taxon-name-part taxon-name-part-type="genus">Cortinarius</tp:taxon-name-part></tp:taxon-name> section <tp:taxon-name><tp:taxon-name-part taxon-name-part-type="section">Armillati</tp:taxon-name-part></tp:taxon-name> in northern Europe.</article-title><source>Mycologia</source><volume>103</volume>(<issue>5</issue>): <fpage>1080</fpage>–<lpage>1101</lpage>. <ext-link xlink:type="simple" ext-link-type="doi" xlink:href="10.3852/10-350">https://doi.org/10.3852/10-350</ext-link></mixed-citation></ref><ref id="B21"><mixed-citation xmlns:xlink="http://www.w3.org/1999/xlink" xlink:type="simple"><person-group><name name-style="western"><surname>Garnica</surname><given-names>S</given-names></name><name name-style="western"><surname>Weiß</surname><given-names>M</given-names></name><name name-style="western"><surname>Oertel</surname><given-names>B</given-names></name><name name-style="western"><surname>Oberwinkler</surname><given-names>F</given-names></name></person-group> (<year>2005</year>) <article-title>A framework for a phylogenetic classification in the genus <italic><tp:taxon-name><tp:taxon-name-part taxon-name-part-type="genus">Cortinarius</tp:taxon-name-part></tp:taxon-name></italic> (<tp:taxon-name><tp:taxon-name-part taxon-name-part-type="phylum">Basidiomycota</tp:taxon-name-part></tp:taxon-name>, <tp:taxon-name><tp:taxon-name-part taxon-name-part-type="order">Agaricales</tp:taxon-name-part></tp:taxon-name>) derived from morphological and molecular data.</article-title><source>Botany</source><volume>83</volume>(<issue>11</issue>): <fpage>1457</fpage>–<lpage>1477</lpage>. <ext-link xlink:type="simple" ext-link-type="doi" xlink:href="10.1139/b05-107">https://doi.org/10.1139/b05-107</ext-link></mixed-citation></ref><ref id="B7"><mixed-citation xmlns:xlink="http://www.w3.org/1999/xlink" xlink:type="simple"><person-group><name name-style="western"><surname>Bidaud</surname><given-names>A</given-names></name><name name-style="western"><surname>Moënne-Loccoz</surname><given-names>P</given-names></name><name name-style="western"><surname>Reumaux</surname><given-names>P</given-names></name><name name-style="western"><surname>Henry</surname><given-names>R</given-names></name></person-group> (<year>1999</year>) Atlas des Cortinaires IX. Éditions Fédération Mycologique Dauphiné-Savoie, Meyzieu.</mixed-citation></ref><ref id="B14"><mixed-citation xmlns:xlink="http://www.w3.org/1999/xlink" xlink:type="simple"><person-group><name name-style="western"><surname>Breitenbach</surname><given-names>J</given-names></name><name name-style="western"><surname>Kränzlin</surname><given-names>F</given-names></name></person-group> (<year>2000</year>) <tp:taxon-name><tp:taxon-name-part taxon-name-part-type="kingdom">Fungi</tp:taxon-name-part></tp:taxon-name> of Switzerland. Vol. 5 Agarics (3<sup>rd</sup> part) <tp:taxon-name><tp:taxon-name-part taxon-name-part-type="family">Cortinariaceae</tp:taxon-name-part></tp:taxon-name>. Mycologia Luzern, Lucerna.</mixed-citation></ref><ref id="B50"><mixed-citation xmlns:xlink="http://www.w3.org/1999/xlink" xlink:type="simple"><person-group><name name-style="western"><surname>Soop</surname><given-names>K</given-names></name></person-group> (<year>2014</year>) <italic><tp:taxon-name><tp:taxon-name-part taxon-name-part-type="genus">Cortinarius</tp:taxon-name-part></tp:taxon-name></italic> in Sweden (14 edition). Éditions Scientrixk, Sweden.</mixed-citation></ref><ref id="B16"><mixed-citation xmlns:xlink="http://www.w3.org/1999/xlink" xlink:type="simple"><person-group><name name-style="western"><surname>Consiglio</surname><given-names>G</given-names></name><name name-style="western"><surname>Antonini</surname><given-names>D</given-names></name><name name-style="western"><surname>Antonini</surname><given-names>M</given-names></name></person-group> (<year>2003</year>) Il Genere <italic><tp:taxon-name><tp:taxon-name-part taxon-name-part-type="genus">Cortinarius</tp:taxon-name-part></tp:taxon-name></italic> in Italia (Parte prima). Associazione Micologica Bresadola, Luglio.</mixed-citation></ref></ref-list></tp:taxon-treatment>
