# Supplementary material for: Three new species of Cortinarius subgenus Telamonia (Cortinariaceae, Agaricales) from China
Source: MycoKeys. 2020 Jul 14;69:91–109. doi: 10.3897/mycokeys.69.49437 (PMC7381714; doi:10.3897/mycokeys.69.49437)
Supplement: XML Treatment for Cortinarius subfuscoperonatus [file mycokeys.69.49437-treatment3.xml]

<!DOCTYPE tp:taxon-treatment
  PUBLIC "-//TaxonX//DTD Taxonomic Treatment Publishing DTD v0 20100105//EN" "tax-treatment-NSO.dtd">
<tp:taxon-treatment xmlns:tp="http://www.plazi.org/taxpub"><tp:treatment-meta><kwd-group><label>Taxon classification</label><kwd><named-content xmlns:xlink="http://www.w3.org/1999/xlink" content-type="kingdom">Fungi</named-content></kwd><kwd><named-content xmlns:xlink="http://www.w3.org/1999/xlink" content-type="order">Agaricales</named-content></kwd><kwd><named-content xmlns:xlink="http://www.w3.org/1999/xlink" content-type="family">Cortinariaceae</named-content></kwd></kwd-group><mixed-citation publication-type="journal"><person-group><name><surname>Xie</surname><given-names>Meng-Le</given-names></name><name><surname>Wei</surname><given-names>Tie-Zheng</given-names></name><name><surname>Fu</surname><given-names>Yong-Ping</given-names></name><name><surname>Li</surname><given-names>Dan</given-names></name><name><surname>Qi</surname><given-names>Liang-Liang</given-names></name><name><surname>Xing</surname><given-names>Peng-Jie</given-names></name><name><surname>Cheng</surname><given-names>Guo-Hui</given-names></name><name><surname>Ji</surname><given-names>Rui-Qing</given-names></name><name><surname>Li</surname><given-names>Yu</given-names></name></person-group><article-title>Three new species of <italic><tp:taxon-name><tp:taxon-name-part taxon-name-part-type="genus" reg="Cortinarius">Cortinarius</tp:taxon-name-part></tp:taxon-name></italic> subgenus <italic><tp:taxon-name><tp:taxon-name-part taxon-name-part-type="genus" reg="Cortinarius"/><tp:taxon-name-part taxon-name-part-type="subgenus" reg="Telamonia">Telamonia</tp:taxon-name-part></tp:taxon-name></italic> (<tp:taxon-name><tp:taxon-name-part taxon-name-part-type="family">Cortinariaceae</tp:taxon-name-part></tp:taxon-name>, <tp:taxon-name><tp:taxon-name-part taxon-name-part-type="order">Agaricales</tp:taxon-name-part></tp:taxon-name>) from China</article-title><source>MycoKeys</source><day>14</day><month>7</month><year>2020</year><volume>69</volume><fpage>91</fpage><lpage>109</lpage><pub-id pub-id-type="doi">10.3897/mycokeys.69.49437</pub-id></mixed-citation></tp:treatment-meta><tp:nomenclature><tp:taxon-name><object-id xmlns:xlink="http://www.w3.org/1999/xlink" content-type="arpha" xlink:type="simple">49ACC408-1D4C-5D7E-8B08-9D7616BF2C43</object-id>
              <tp:taxon-name-part taxon-name-part-type="genus" reg="Cortinarius">Cortinarius</tp:taxon-name-part>
              <tp:taxon-name-part taxon-name-part-type="species" reg="subfuscoperonatus">subfuscoperonatus</tp:taxon-name-part>
              <object-id xmlns:xlink="http://www.w3.org/1999/xlink" content-type="mycobank" xlink:type="simple">830782</object-id>
            </tp:taxon-name><tp:taxon-authority>Y. Li &amp; M.L. Xie</tp:taxon-authority><tp:taxon-status xmlns:xlink="http://www.w3.org/1999/xlink" xlink:type="simple">sp. nov.</tp:taxon-status><xref ref-type="fig" rid="F2">Figures 2e, f</xref><xref ref-type="fig" rid="F3">, 3c</xref><xref ref-type="fig" rid="F4">, 4c</xref></tp:nomenclature><tp:treatment-sec sec-type="diagnosis" id="SECID0ESVAI"><title>Diagnosis.</title><p>Pileus 1.6–4.4 cm in diam. Context white, greyish-brown when moist. Basidiospores 9.5–12.1 × 7.9–9.7 μm. The ITS sequence of the holotype differs from other species in section <tp:taxon-name> <tp:taxon-name-part taxon-name-part-type="section" reg="Fuscoperonati">Fuscoperonati</tp:taxon-name-part></tp:taxon-name> by at least six substitutions and six indels.</p></tp:treatment-sec><tp:treatment-sec sec-type="Holotype" id="SECID0EBWAI"><title>Holotype.</title><p>China. Gansu Province: Zhangye City, Minle County, Gansu Qilianshan National Nature Reserve, coniferous forest (<italic><tp:taxon-name><tp:taxon-name-part taxon-name-part-type="genus" reg="Picea">Picea</tp:taxon-name-part> <tp:taxon-name-part taxon-name-part-type="species" reg="crassifolia">crassifolia</tp:taxon-name-part></tp:taxon-name></italic>), <named-content xmlns:xlink="http://www.w3.org/1999/xlink" content-type="dwc:verbatimCoordinates" xlink:type="simple"><named-content content-type="geo-json" specific-use="{&#34;type&#34;:&#34;Point&#34;,&#34;coordinates&#34;:[100.765000,38.298611]}" id="NCID0EVWAI" xlink:type="simple">38°17'55"N, 100°45'54"E</named-content></named-content>, alt. 2860 m, 9 August 2018, M.L. Xie, HMJAU44444, GenBank No. (ITS) <ext-link xmlns:xlink="http://www.w3.org/1999/xlink" ext-link-type="gen" xlink:href="MK552387" xlink:type="simple">MK552387</ext-link>.</p></tp:treatment-sec><tp:treatment-sec sec-type="etymology" id="SECID0E6WAI"><title>Etymology.</title><p>The name refers to its affinity to <italic><tp:taxon-name><tp:taxon-name-part taxon-name-part-type="genus" reg="Cortinarius">Cortinarius</tp:taxon-name-part> <tp:taxon-name-part taxon-name-part-type="species" reg="fuscoperonatus">fuscoperonatus</tp:taxon-name-part></tp:taxon-name></italic>.</p></tp:treatment-sec><tp:treatment-sec sec-type="description" id="SECID0EQXAI"><title>Description.</title><p>Pileus 1.6–4.4 cm in diam., hemispherical when young, then low convex, weakly hygrophanous, pale greyish-brown (6C3), sometimes reddish-brown (9E5–9E6) to dark brown (6F6–6F8), surface with greyish-brown fibrillose, margin wavy with age. Lamellae emarginate, medium-spaced, reddish-brown to rusty brown (7D6–7E7), margin even when young, then slightly serrate. Stipe 2.3–7.5 cm long, 0.8–1.3 cm thick at apex, 1.5–2.5 cm thick at base, clavate, white to pale grey (E2), mycelium white at the base. Universal veil greyish-brown (6C2), rich, usually forming an annular band on the middle part and distinct belts or zones lower down. Context white (A1), greyish-brown (7F8) and marbled watery when moist, strongly hygrophanous near pileus and lamellae. Odour somewhat radish-like. Chemical reaction: pileus and context (fresh basidiomata) are dark black brown (8F3) with 10% KOH. Exsiccata brown (6E5) to dark brown (6F5).</p><fig id="F4" position="float" orientation="portrait"><object-id xmlns:xlink="http://www.w3.org/1999/xlink" content-type="doi" xlink:type="simple">10.3897/mycokeys.69.49437.figure4</object-id><object-id xmlns:xlink="http://www.w3.org/1999/xlink" content-type="arpha" xlink:type="simple">DF0AAE10-E2E1-5BA5-9976-69C69E3959DC</object-id><label>Figure 4.</label><caption><p>Margin cells of three newly-described species. <bold>a</bold><italic><tp:taxon-name><tp:taxon-name-part taxon-name-part-type="genus" reg="Cortinarius">Cortinarius</tp:taxon-name-part> <tp:taxon-name-part taxon-name-part-type="species" reg="laccariphyllus">laccariphyllus</tp:taxon-name-part></tp:taxon-name></italic> (HMJAU44449, holotype); <bold>b</bold><italic><tp:taxon-name><tp:taxon-name-part taxon-name-part-type="genus" reg="Cortinarius">Cortinarius</tp:taxon-name-part> <tp:taxon-name-part taxon-name-part-type="species" reg="neotorvus">neotorvus</tp:taxon-name-part></tp:taxon-name></italic> (HMJAU44441, holotype); <bold>c</bold><italic><tp:taxon-name><tp:taxon-name-part taxon-name-part-type="genus" reg="Cortinarius">Cortinarius</tp:taxon-name-part> <tp:taxon-name-part taxon-name-part-type="species" reg="subfuscoperonatus">subfuscoperonatus</tp:taxon-name-part></tp:taxon-name></italic> (HMJAU44444, holotype). Photographs by Meng-Le Xie.</p></caption><graphic xmlns:xlink="http://www.w3.org/1999/xlink" xlink:href="mycokeys-69-091-g004.jpg" position="float" orientation="portrait" xlink:type="simple" id="oo_431684.jpg"><uri content-type="original_file" xlink:type="simple">https://binary.pensoft.net/fig/431684</uri></graphic></fig><p>Basidiospores 9.5–12.1 × 7.9–9.7 μm, Q = 1.10–1.45, `X = 10.3–11.2 × 8.0–8.6 μm, `Q = 1.24–1.33 (135 spores, 5 collections), subglobose to broadly ellipsoid, moderately to strongly verrucose, strongly dextrinoid. Basidia 4-spored, clavate, 35–58 × 10–13 μm, thin-walled, hyaline to olivaceous brown in 5% KOH. Lamellar edge fertile, with cylindrical-clavate sterile cells, 13–27 × 6–11 μm, thin-walled, hyaline to slightly olivaceous yellow in 5% KOH. Lamellar trama hyphae regular, pale olivaceous to olivaceous brown in 5% KOH, smooth. Pileipellis: epicutis hyphae cylindrical, 4–12 μm wide, slightly olivaceous brown to olivaceous brown in 5% KOH, some hyphae finely encrusted; hypocutis well developed, hyphae 24–89 × 15–29 μm, sub-cellular to sub-cylindrical, thin-walled, hyaline to slightly olivaceous brown in 5% KOH, smooth. Pileus trama hyphae almost thin-walled, hyaline in 5% KOH, smooth. Clamp connections present.</p></tp:treatment-sec><tp:treatment-sec sec-type="ITS sequence" id="SECID0EKZAI"><title>ITS sequence.</title><p>The ITS sequences of <italic><tp:taxon-name><tp:taxon-name-part taxon-name-part-type="genus" reg="Cortinarius">C.</tp:taxon-name-part> <tp:taxon-name-part taxon-name-part-type="species" reg="subfuscoperonatus">subfuscoperonatus</tp:taxon-name-part></tp:taxon-name></italic> are 524–525 bp long (5 collections, Table <xref ref-type="table" rid="T1">1</xref>) and distinct from other members of section <tp:taxon-name> <tp:taxon-name-part taxon-name-part-type="section" reg="Fuscoperonatus">Fuscoperonatus</tp:taxon-name-part></tp:taxon-name>. The ITS sequence of <italic><tp:taxon-name><tp:taxon-name-part taxon-name-part-type="genus" reg="Cortinarius">C.</tp:taxon-name-part> <tp:taxon-name-part taxon-name-part-type="species" reg="subfuscoperonatus">subfuscoperonatus</tp:taxon-name-part></tp:taxon-name></italic> (<ext-link xmlns:xlink="http://www.w3.org/1999/xlink" ext-link-type="gen" xlink:href="MK552387" xlink:type="simple">MK552387</ext-link>, holotype) differs from <italic><tp:taxon-name><tp:taxon-name-part taxon-name-part-type="genus" reg="Cortinarius">C.</tp:taxon-name-part> <tp:taxon-name-part taxon-name-part-type="species" reg="fuscoperonatus">fuscoperonatus</tp:taxon-name-part></tp:taxon-name></italic> by six substitutions and six indels.</p></tp:treatment-sec><tp:treatment-sec sec-type="ecology" id="SECID0ED2AI"><title>Ecology and distribution.</title><p>In coniferous forest (<italic><tp:taxon-name><tp:taxon-name-part taxon-name-part-type="genus" reg="Picea">Picea</tp:taxon-name-part> <tp:taxon-name-part taxon-name-part-type="species" reg="crassifolia">crassifolia</tp:taxon-name-part></tp:taxon-name></italic> dominated forest). Solitary or gregarious. Known from Gansu Province, China.</p></tp:treatment-sec><tp:treatment-sec sec-type="material" id="SECID0EU2AI"><title>Additional specimens examined.</title><p>China. Gansu Province: Zhangye City, Minle County, Gansu Qilianshan National Nature Reserve, coniferous forest (<italic><tp:taxon-name><tp:taxon-name-part taxon-name-part-type="genus" reg="Picea">Picea</tp:taxon-name-part> <tp:taxon-name-part taxon-name-part-type="species" reg="crassifolia">crassifolia</tp:taxon-name-part></tp:taxon-name></italic>), <named-content xmlns:xlink="http://www.w3.org/1999/xlink" content-type="dwc:verbatimCoordinates" xlink:type="simple"><named-content content-type="geo-json" specific-use="{&#34;type&#34;:&#34;Point&#34;,&#34;coordinates&#34;:[100.765000,38.298611]}" id="NCID0EI3AI" xlink:type="simple">38°17'55"N, 100°45'54"E</named-content></named-content>, alt. 2860 m, 9 August 2018, M.L. Xie, HMJAU44445, GenBank No. (ITS) <ext-link xmlns:xlink="http://www.w3.org/1999/xlink" ext-link-type="gen" xlink:href="MK552388" xlink:type="simple">MK552388</ext-link>; Zhangye city, Su’nan Yugu Autonomous County, Gansu Qilianshan National Nature Reserve, coniferous forest (<italic><tp:taxon-name><tp:taxon-name-part taxon-name-part-type="genus" reg="Picea">Picea</tp:taxon-name-part> <tp:taxon-name-part taxon-name-part-type="species" reg="crassifolia">crassifolia</tp:taxon-name-part></tp:taxon-name></italic> dominated forest, occasionally with <italic><tp:taxon-name><tp:taxon-name-part taxon-name-part-type="genus" reg="Juniperus">Juniperus</tp:taxon-name-part></tp:taxon-name></italic>), <named-content xmlns:xlink="http://www.w3.org/1999/xlink" content-type="dwc:verbatimCoordinates" xlink:type="simple"><named-content content-type="geo-json" specific-use="{&#34;type&#34;:&#34;Point&#34;,&#34;coordinates&#34;:[99.798889,38.749167]}" id="NCID0EH4AI" xlink:type="simple">38°44'57"N, 99°47'56"E</named-content></named-content>, alt. 3010 m, 10 August 2018, M.L. Xie, HMJAU44446, GenBank No. (ITS) <ext-link xmlns:xlink="http://www.w3.org/1999/xlink" ext-link-type="gen" xlink:href="MK552389" xlink:type="simple">MK552389</ext-link>, HMJAU44447, GenBank No. (ITS) <ext-link xmlns:xlink="http://www.w3.org/1999/xlink" ext-link-type="gen" xlink:href="MK552390" xlink:type="simple">MK552390</ext-link>; Zhangye city, Su’nan Yugu Autonomous County, Gansu Qilianshan National Nature Reserve, coniferous forest (<italic><tp:taxon-name><tp:taxon-name-part taxon-name-part-type="genus" reg="Picea">Picea</tp:taxon-name-part> <tp:taxon-name-part taxon-name-part-type="species" reg="crassifolia">crassifolia</tp:taxon-name-part></tp:taxon-name></italic> dominated forest, occasionally with <italic><tp:taxon-name><tp:taxon-name-part taxon-name-part-type="genus" reg="Juniperus">Juniperus</tp:taxon-name-part></tp:taxon-name></italic>), <named-content xmlns:xlink="http://www.w3.org/1999/xlink" content-type="dwc:verbatimCoordinates" xlink:type="simple"><named-content content-type="geo-json" specific-use="{&#34;type&#34;:&#34;Point&#34;,&#34;coordinates&#34;:[100.704167,38.553611]}" id="NCID0EL5AI" xlink:type="simple">38°33'13"N, 100°41'75"E</named-content></named-content>, alt. 2700 m, 11 August 2018, M.L. Xie, HMJAU44448, GenBank No. (ITS) <ext-link xmlns:xlink="http://www.w3.org/1999/xlink" ext-link-type="gen" xlink:href="MK552391" xlink:type="simple">MK552391</ext-link>.</p></tp:treatment-sec><tp:treatment-sec sec-type="comments" id="SECID0EV5AI"><title>Comments.</title><p><italic><tp:taxon-name><tp:taxon-name-part taxon-name-part-type="genus" reg="Cortinarius">Cortinarius</tp:taxon-name-part> <tp:taxon-name-part taxon-name-part-type="species" reg="subfuscoperonatus">subfuscoperonatus</tp:taxon-name-part></tp:taxon-name></italic> corresponds well to the characteristics of section <tp:taxon-name> <tp:taxon-name-part taxon-name-part-type="section" reg="Fuscoperonati">Fuscoperonati</tp:taxon-name-part></tp:taxon-name>, with weak hygrophanous pileus, an annular band on the middle stipe and distinct belts or zones lower down, large spores (&gt; 10 µm long) and grow in coniferous forests. <italic><tp:taxon-name><tp:taxon-name-part taxon-name-part-type="genus" reg="Cortinarius">Cortinarius</tp:taxon-name-part> <tp:taxon-name-part taxon-name-part-type="species" reg="fuscoperonatus">fuscoperonatus</tp:taxon-name-part></tp:taxon-name></italic> was previously placed in section <tp:taxon-name> <tp:taxon-name-part taxon-name-part-type="section" reg="Bovini">Bovini</tp:taxon-name-part></tp:taxon-name> M.M. Moser (<xref ref-type="bibr" rid="B6">Bidaud et al. 2009</xref>; <xref ref-type="bibr" rid="B50">Soop 2014</xref>) and <italic><tp:taxon-name><tp:taxon-name-part taxon-name-part-type="genus" reg="Armillati">Armillati</tp:taxon-name-part></tp:taxon-name></italic> (<xref ref-type="bibr" rid="B12">Brandrud et al. 1992</xref>), until <xref ref-type="bibr" rid="B38">Niskanen et al. (2015)</xref> placed it in section <tp:taxon-name> <tp:taxon-name-part taxon-name-part-type="section" reg="Fuscoperonati">Fuscoperonati</tp:taxon-name-part></tp:taxon-name>. <italic><tp:taxon-name><tp:taxon-name-part taxon-name-part-type="genus" reg="Cortinarius">Cortinarius</tp:taxon-name-part> <tp:taxon-name-part taxon-name-part-type="species" reg="subfuscoperonatus">subfuscoperonatus</tp:taxon-name-part></tp:taxon-name></italic> has remarkably similar morphological characteristics to <italic><tp:taxon-name><tp:taxon-name-part taxon-name-part-type="genus" reg="Cortinarius">C.</tp:taxon-name-part> <tp:taxon-name-part taxon-name-part-type="species" reg="fuscoperonatus">fuscoperonatus</tp:taxon-name-part></tp:taxon-name></italic>, apart from the spores of <italic><tp:taxon-name><tp:taxon-name-part taxon-name-part-type="genus" reg="Cortinarius">C.</tp:taxon-name-part> <tp:taxon-name-part taxon-name-part-type="species" reg="fuscoperonatus">fuscoperonatus</tp:taxon-name-part></tp:taxon-name></italic> being narrower (9.7–11.6 × 6.6–7.7 µm), the pileus being chocolate brown to blackish-brown and being fine fibrous to fine scaly (<xref ref-type="bibr" rid="B45">Schmidt-Stohn et al. 2017</xref>). In addition, <italic><tp:taxon-name><tp:taxon-name-part taxon-name-part-type="genus" reg="Cortinarius">C.</tp:taxon-name-part> <tp:taxon-name-part taxon-name-part-type="species" reg="subfuscoperonatus">subfuscoperonatus</tp:taxon-name-part></tp:taxon-name></italic> formed a sister relationship with <italic><tp:taxon-name><tp:taxon-name-part taxon-name-part-type="genus" reg="Cortinarius">C.</tp:taxon-name-part> <tp:taxon-name-part taxon-name-part-type="species" reg="fuscoperonatus">fuscoperonatus</tp:taxon-name-part></tp:taxon-name></italic> and was well separated according to the phylogenetic analyses. <italic><tp:taxon-name><tp:taxon-name-part taxon-name-part-type="genus" reg="Cortinarius">C.</tp:taxon-name-part> <tp:taxon-name-part taxon-name-part-type="species" reg="subfuscoperonatus">subfuscoperonatus</tp:taxon-name-part></tp:taxon-name></italic> could be considered as the second species in section <tp:taxon-name> <tp:taxon-name-part taxon-name-part-type="section" reg="Fuscoperonati">Fuscoperonati</tp:taxon-name-part></tp:taxon-name>.</p></tp:treatment-sec><tp:treatment-sec><!--Section generated to contain objects referenced in tp:taxon-treatment.--><fig id="F2" position="float" orientation="portrait"><object-id xmlns:xlink="http://www.w3.org/1999/xlink" content-type="doi" xlink:type="simple">10.3897/mycokeys.69.49437.figure2</object-id><object-id xmlns:xlink="http://www.w3.org/1999/xlink" content-type="arpha" xlink:type="simple">805BE144-E501-52E1-82E5-7EF8085C09F9</object-id><label>Figure 2.</label><caption><p>Basidiocarps of three newly-described species. <bold>a, b</bold><italic><tp:taxon-name><tp:taxon-name-part taxon-name-part-type="genus" reg="Cortinarius">Cortinarius</tp:taxon-name-part> <tp:taxon-name-part taxon-name-part-type="species" reg="laccariphyllus">laccariphyllus</tp:taxon-name-part></tp:taxon-name></italic> (<bold>a, b</bold> HMJAU44449, holotype); <bold>c, d</bold><italic><tp:taxon-name><tp:taxon-name-part taxon-name-part-type="genus" reg="Cortinarius">Cortinarius</tp:taxon-name-part> <tp:taxon-name-part taxon-name-part-type="species" reg="neotorvus">neotorvus</tp:taxon-name-part></tp:taxon-name></italic> (<bold>c</bold> HMJAU44441, holotype; <bold>d</bold> HMJAU44439); <bold>e, f</bold><italic><tp:taxon-name><tp:taxon-name-part taxon-name-part-type="genus" reg="Cortinarius">Cortinarius</tp:taxon-name-part> <tp:taxon-name-part taxon-name-part-type="species" reg="subfuscoperonatus">subfuscoperonatus</tp:taxon-name-part></tp:taxon-name></italic> (<bold>e</bold> HMJAU44444, holotype; <bold>f</bold> HMJAU44445). Scale bars: 2 cm (<bold>a, b, d–f</bold>). Photographs by Meng-Le Xie.</p></caption><graphic xmlns:xlink="http://www.w3.org/1999/xlink" xlink:href="mycokeys-69-091-g002.jpg" position="float" orientation="portrait" xlink:type="simple" id="oo_431682.jpg"><uri content-type="original_file" xlink:type="simple">https://binary.pensoft.net/fig/431682</uri></graphic></fig><fig id="F3" position="float" orientation="portrait"><object-id xmlns:xlink="http://www.w3.org/1999/xlink" content-type="doi" xlink:type="simple">10.3897/mycokeys.69.49437.figure3</object-id><object-id xmlns:xlink="http://www.w3.org/1999/xlink" content-type="arpha" xlink:type="simple">AF431BEB-DF92-5846-AEA8-B109E9D44A10</object-id><label>Figure 3.</label><caption><p>Basidiospores of three newly-described species. <bold>a</bold><italic><tp:taxon-name><tp:taxon-name-part taxon-name-part-type="genus" reg="Cortinarius">Cortinarius</tp:taxon-name-part> <tp:taxon-name-part taxon-name-part-type="species" reg="laccariphyllus">laccariphyllus</tp:taxon-name-part></tp:taxon-name></italic> (HMJAU44449, holotype); <bold>b</bold><italic><tp:taxon-name><tp:taxon-name-part taxon-name-part-type="genus" reg="Cortinarius">Cortinarius</tp:taxon-name-part> <tp:taxon-name-part taxon-name-part-type="species" reg="neotorvus">neotorvus</tp:taxon-name-part></tp:taxon-name></italic> (HMJAU44441, holotype); <bold>c</bold><italic><tp:taxon-name><tp:taxon-name-part taxon-name-part-type="genus" reg="Cortinarius">Cortinarius</tp:taxon-name-part> <tp:taxon-name-part taxon-name-part-type="species" reg="subfuscoperonatus">subfuscoperonatus</tp:taxon-name-part></tp:taxon-name></italic> (HMJAU44444, holotype). Photographs by Meng-Le Xie.</p></caption><graphic xmlns:xlink="http://www.w3.org/1999/xlink" xlink:href="mycokeys-69-091-g003.jpg" position="float" orientation="portrait" xlink:type="simple" id="oo_431683.jpg"><uri content-type="original_file" xlink:type="simple">https://binary.pensoft.net/fig/431683</uri></graphic></fig><table-wrap id="T1" position="float" orientation="portrait"><label>Table 1.</label><caption><p>ITS sequences used in the phylogenetic analysis. New species in bold.</p></caption><table id="TID0ENLAI" rules="all"><tbody><tr><th rowspan="1" colspan="1">Species</th><th rowspan="1" colspan="1">Voucher</th><th rowspan="1" colspan="1">GenBank accession No.</th><th rowspan="1" colspan="1">Locality</th><th rowspan="1" colspan="1">Reference</th></tr><tr><td rowspan="1" colspan="1"><italic><tp:taxon-name><tp:taxon-name-part taxon-name-part-type="genus" reg="Cortinarius">C.</tp:taxon-name-part> <tp:taxon-name-part taxon-name-part-type="species" reg="agathosmus">agathosmus</tp:taxon-name-part></tp:taxon-name></italic> TYPE</td><td rowspan="1" colspan="1">CFP536</td><td rowspan="1" colspan="1">
                  <ext-link xmlns:xlink="http://www.w3.org/1999/xlink" ext-link-type="gen" xlink:href="KC608590" xlink:type="simple">KC608590</ext-link>
                </td><td rowspan="1" colspan="1">Sweden</td><td rowspan="1" colspan="1">
                  <xref ref-type="bibr" rid="B40">Niskanen et al. (2013a)</xref>
                </td></tr><tr><td rowspan="1" colspan="1"><italic><tp:taxon-name><tp:taxon-name-part taxon-name-part-type="genus" reg="Cortinarius">C.</tp:taxon-name-part> <tp:taxon-name-part taxon-name-part-type="species" reg="ahsii">ahsii</tp:taxon-name-part></tp:taxon-name></italic> TYPE</td><td rowspan="1" colspan="1">MM19650703 (IB)</td><td rowspan="1" colspan="1">
                  <ext-link xmlns:xlink="http://www.w3.org/1999/xlink" ext-link-type="gen" xlink:href="KX882644" xlink:type="simple">KX882644</ext-link>
                </td><td rowspan="1" colspan="1">USA</td><td rowspan="1" colspan="1">
                  <xref ref-type="bibr" rid="B2">Ammirati et al. (2017)</xref>
                </td></tr><tr><td rowspan="1" colspan="1">
                  <italic><tp:taxon-name><tp:taxon-name-part taxon-name-part-type="genus" reg="Cortinarius">C.</tp:taxon-name-part> <tp:taxon-name-part taxon-name-part-type="species" reg="ahsii">ahsii</tp:taxon-name-part></tp:taxon-name></italic>
                </td><td rowspan="1" colspan="1">JFA10303 (WTU)</td><td rowspan="1" colspan="1">
                  <ext-link xmlns:xlink="http://www.w3.org/1999/xlink" ext-link-type="gen" xlink:href="KX882649" xlink:type="simple">KX882649</ext-link>
                </td><td rowspan="1" colspan="1">USA</td><td rowspan="1" colspan="1">
                  <xref ref-type="bibr" rid="B2">Ammirati et al. (2017)</xref>
                </td></tr><tr><td rowspan="1" colspan="1">
                  <italic><tp:taxon-name><tp:taxon-name-part taxon-name-part-type="genus" reg="Cortinarius">C.</tp:taxon-name-part> <tp:taxon-name-part taxon-name-part-type="species" reg="alboviolaceus">alboviolaceus</tp:taxon-name-part></tp:taxon-name></italic>
                </td><td rowspan="1" colspan="1">HMJAU44214</td><td rowspan="1" colspan="1">
                  <ext-link xmlns:xlink="http://www.w3.org/1999/xlink" ext-link-type="gen" xlink:href="MK552393" xlink:type="simple">MK552393</ext-link>
                </td><td rowspan="1" colspan="1">China</td><td rowspan="1" colspan="1">This study</td></tr><tr><td rowspan="1" colspan="1">
                  <italic><tp:taxon-name><tp:taxon-name-part taxon-name-part-type="genus" reg="Cortinarius">C.</tp:taxon-name-part> <tp:taxon-name-part taxon-name-part-type="species" reg="alboviolaceus">alboviolaceus</tp:taxon-name-part></tp:taxon-name></italic>
                </td><td rowspan="1" colspan="1">HMJAU44245</td><td rowspan="1" colspan="1">
                  <ext-link xmlns:xlink="http://www.w3.org/1999/xlink" ext-link-type="gen" xlink:href="MK234572" xlink:type="simple">MK234572</ext-link>
                </td><td rowspan="1" colspan="1">China</td><td rowspan="1" colspan="1">
                  <xref ref-type="bibr" rid="B62">Xie et al. (2019)</xref>
                </td></tr><tr><td rowspan="1" colspan="1">
                  <italic><tp:taxon-name><tp:taxon-name-part taxon-name-part-type="genus" reg="Cortinarius">C.</tp:taxon-name-part> <tp:taxon-name-part taxon-name-part-type="species" reg="alboviolaceus">alboviolaceus</tp:taxon-name-part></tp:taxon-name></italic>
                </td><td rowspan="1" colspan="1">HMJAU44347</td><td rowspan="1" colspan="1">
                  <ext-link xmlns:xlink="http://www.w3.org/1999/xlink" ext-link-type="gen" xlink:href="MK552392" xlink:type="simple">MK552392</ext-link>
                </td><td rowspan="1" colspan="1">China</td><td rowspan="1" colspan="1">This study</td></tr><tr><td rowspan="1" colspan="1">
                  <italic><tp:taxon-name><tp:taxon-name-part taxon-name-part-type="genus" reg="Cortinarius">C.</tp:taxon-name-part> <tp:taxon-name-part taxon-name-part-type="species" reg="alboviolaceus">alboviolaceus</tp:taxon-name-part></tp:taxon-name></italic>
                </td><td rowspan="1" colspan="1">F15809</td><td rowspan="1" colspan="1">
                  <ext-link xmlns:xlink="http://www.w3.org/1999/xlink" ext-link-type="gen" xlink:href="FJ157005" xlink:type="simple">FJ157005</ext-link>
                </td><td rowspan="1" colspan="1">Canada</td><td rowspan="1" colspan="1">
                  <xref ref-type="bibr" rid="B24">Harrower et al. (2011)</xref>
                </td></tr><tr><td rowspan="1" colspan="1">
                  <italic><tp:taxon-name><tp:taxon-name-part taxon-name-part-type="genus" reg="Cortinarius">C.</tp:taxon-name-part> <tp:taxon-name-part taxon-name-part-type="species" reg="armeniacus">armeniacus</tp:taxon-name-part></tp:taxon-name></italic>
                </td><td rowspan="1" colspan="1">HMJAU44408</td><td rowspan="1" colspan="1">
                  <ext-link xmlns:xlink="http://www.w3.org/1999/xlink" ext-link-type="gen" xlink:href="MK552394" xlink:type="simple">MK552394</ext-link>
                </td><td rowspan="1" colspan="1">China</td><td rowspan="1" colspan="1">This study</td></tr><tr><td rowspan="1" colspan="1">
                  <italic><tp:taxon-name><tp:taxon-name-part taxon-name-part-type="genus" reg="Cortinarius">C.</tp:taxon-name-part> <tp:taxon-name-part taxon-name-part-type="species" reg="armeniacus">armeniacus</tp:taxon-name-part></tp:taxon-name></italic>
                </td><td rowspan="1" colspan="1">F16352</td><td rowspan="1" colspan="1">
                  <ext-link xmlns:xlink="http://www.w3.org/1999/xlink" ext-link-type="gen" xlink:href="FJ039573" xlink:type="simple">FJ039573</ext-link>
                </td><td rowspan="1" colspan="1">Canada</td><td rowspan="1" colspan="1">
                  <xref ref-type="bibr" rid="B24">Harrower et al. (2011)</xref>
                </td></tr><tr><td rowspan="1" colspan="1"><italic><tp:taxon-name><tp:taxon-name-part taxon-name-part-type="genus" reg="Cortinarius">C.</tp:taxon-name-part> <tp:taxon-name-part taxon-name-part-type="species" reg="armillatus">armillatus</tp:taxon-name-part></tp:taxon-name></italic> TYPE</td><td rowspan="1" colspan="1">F256861 (S)</td><td rowspan="1" colspan="1">
                  <ext-link xmlns:xlink="http://www.w3.org/1999/xlink" ext-link-type="gen" xlink:href="NR131891" xlink:type="simple">NR131891</ext-link>
                </td><td rowspan="1" colspan="1">Sweden</td><td rowspan="1" colspan="1">
                  <xref ref-type="bibr" rid="B30">Kytövuori et al. (2005)</xref>
                </td></tr><tr><td rowspan="1" colspan="1">
                  <italic><tp:taxon-name><tp:taxon-name-part taxon-name-part-type="genus" reg="Cortinarius">C.</tp:taxon-name-part> <tp:taxon-name-part taxon-name-part-type="species" reg="bulliardii">bulliardii</tp:taxon-name-part></tp:taxon-name></italic>
                </td><td rowspan="1" colspan="1">CFP499 (S)</td><td rowspan="1" colspan="1">
                  <ext-link xmlns:xlink="http://www.w3.org/1999/xlink" ext-link-type="gen" xlink:href="JX114942" xlink:type="simple">JX114942</ext-link>
                </td><td rowspan="1" colspan="1">Sweden</td><td rowspan="1" colspan="1">
                  <xref ref-type="bibr" rid="B1">Ammirati et al. (2013)</xref>
                </td></tr><tr><td rowspan="1" colspan="1"><italic><tp:taxon-name><tp:taxon-name-part taxon-name-part-type="genus" reg="Cortinarius">C.</tp:taxon-name-part> <tp:taxon-name-part taxon-name-part-type="species" reg="caesioarmeniacus">caesioarmeniacus</tp:taxon-name-part></tp:taxon-name></italic> TYPE</td><td rowspan="1" colspan="1">H7000901</td><td rowspan="1" colspan="1">
                  <ext-link xmlns:xlink="http://www.w3.org/1999/xlink" ext-link-type="gen" xlink:href="KP137498" xlink:type="simple">KP137498</ext-link>
                </td><td rowspan="1" colspan="1">Canada</td><td rowspan="1" colspan="1">
                  <xref ref-type="bibr" rid="B32">Liimatainen (2014)</xref>
                </td></tr><tr><td rowspan="1" colspan="1">
                  <italic><tp:taxon-name><tp:taxon-name-part taxon-name-part-type="genus" reg="Cortinarius">C.</tp:taxon-name-part> <tp:taxon-name-part taxon-name-part-type="species" reg="caesioarmeniacus">caesioarmeniacus</tp:taxon-name-part></tp:taxon-name></italic>
                </td><td rowspan="1" colspan="1">HMJAU44409</td><td rowspan="1" colspan="1">
                  <ext-link xmlns:xlink="http://www.w3.org/1999/xlink" ext-link-type="gen" xlink:href="MK552396" xlink:type="simple">MK552396</ext-link>
                </td><td rowspan="1" colspan="1">China</td><td rowspan="1" colspan="1">This study</td></tr><tr><td rowspan="1" colspan="1">
                  <italic><tp:taxon-name><tp:taxon-name-part taxon-name-part-type="genus" reg="Cortinarius">C.</tp:taxon-name-part> <tp:taxon-name-part taxon-name-part-type="species" reg="caesioarmeniacus">caesioarmeniacus</tp:taxon-name-part></tp:taxon-name></italic>
                </td><td rowspan="1" colspan="1">HMJAU44403</td><td rowspan="1" colspan="1">
                  <ext-link xmlns:xlink="http://www.w3.org/1999/xlink" ext-link-type="gen" xlink:href="MK552395" xlink:type="simple">MK552395</ext-link>
                </td><td rowspan="1" colspan="1">China</td><td rowspan="1" colspan="1">This study</td></tr><tr><td rowspan="1" colspan="1">
                  <italic><tp:taxon-name><tp:taxon-name-part taxon-name-part-type="genus" reg="Cortinarius">C.</tp:taxon-name-part> <tp:taxon-name-part taxon-name-part-type="species" reg="cinnabarinus">cinnabarinus</tp:taxon-name-part></tp:taxon-name></italic>
                </td><td rowspan="1" colspan="1">IK85-1517 (H)</td><td rowspan="1" colspan="1">
                  <ext-link xmlns:xlink="http://www.w3.org/1999/xlink" ext-link-type="gen" xlink:href="JX114943" xlink:type="simple">JX114943</ext-link>
                </td><td rowspan="1" colspan="1">Finland</td><td rowspan="1" colspan="1">
                  <xref ref-type="bibr" rid="B1">Ammirati et al. (2013)</xref>
                </td></tr><tr><td rowspan="1" colspan="1"><italic><tp:taxon-name><tp:taxon-name-part taxon-name-part-type="genus" reg="Cortinarius">C.</tp:taxon-name-part> <tp:taxon-name-part taxon-name-part-type="species" reg="cinnabarinus">cinnabarinus</tp:taxon-name-part></tp:taxon-name></italic> TYPE</td><td rowspan="1" colspan="1">CFP379 (S)</td><td rowspan="1" colspan="1">
                  <ext-link xmlns:xlink="http://www.w3.org/1999/xlink" ext-link-type="gen" xlink:href="JX114944" xlink:type="simple">JX114944</ext-link>
                </td><td rowspan="1" colspan="1">Sweden</td><td rowspan="1" colspan="1">
                  <xref ref-type="bibr" rid="B1">Ammirati et al. (2013)</xref>
                </td></tr><tr><td rowspan="1" colspan="1"><italic><tp:taxon-name><tp:taxon-name-part taxon-name-part-type="genus" reg="Cortinarius">C.</tp:taxon-name-part> <tp:taxon-name-part taxon-name-part-type="species" reg="coccineus">coccineus</tp:taxon-name-part></tp:taxon-name></italic> TYPE</td><td rowspan="1" colspan="1">435745 (GK)</td><td rowspan="1" colspan="1">
                  <ext-link xmlns:xlink="http://www.w3.org/1999/xlink" ext-link-type="gen" xlink:href="JX114945" xlink:type="simple">JX114945</ext-link>
                </td><td rowspan="1" colspan="1">France</td><td rowspan="1" colspan="1">
                  <xref ref-type="bibr" rid="B1">Ammirati et al. (2013)</xref>
                </td></tr><tr><td rowspan="1" colspan="1">
                  <italic><tp:taxon-name><tp:taxon-name-part taxon-name-part-type="genus" reg="Cortinarius">C.</tp:taxon-name-part> <tp:taxon-name-part taxon-name-part-type="species" reg="colynbadinus">colynbadinus</tp:taxon-name-part></tp:taxon-name></italic>
                </td><td rowspan="1" colspan="1">CFP1130 (S)</td><td rowspan="1" colspan="1">
                  <ext-link xmlns:xlink="http://www.w3.org/1999/xlink" ext-link-type="gen" xlink:href="JX127302" xlink:type="simple">JX127302</ext-link>
                </td><td rowspan="1" colspan="1">Sweden</td><td rowspan="1" colspan="1">
                  <xref ref-type="bibr" rid="B1">Ammirati et al. (2013)</xref>
                </td></tr><tr><td rowspan="1" colspan="1"><italic><tp:taxon-name><tp:taxon-name-part taxon-name-part-type="genus" reg="Cortinarius">C.</tp:taxon-name-part> <tp:taxon-name-part taxon-name-part-type="species" reg="colynbadinus">colynbadinus</tp:taxon-name-part></tp:taxon-name></italic> TYPE</td><td rowspan="1" colspan="1">F248443 (S)</td><td rowspan="1" colspan="1">
                  <ext-link xmlns:xlink="http://www.w3.org/1999/xlink" ext-link-type="gen" xlink:href="NR131819" xlink:type="simple">NR131819</ext-link>
                </td><td rowspan="1" colspan="1">Sweden</td><td rowspan="1" colspan="1">
                  <xref ref-type="bibr" rid="B1">Ammirati et al. (2013)</xref>
                </td></tr><tr><td rowspan="1" colspan="1">
                  <italic><tp:taxon-name><tp:taxon-name-part taxon-name-part-type="genus" reg="Cortinarius">C.</tp:taxon-name-part> <tp:taxon-name-part taxon-name-part-type="species" reg="fructuodorus">fructuodorus</tp:taxon-name-part></tp:taxon-name></italic>
                </td><td rowspan="1" colspan="1">TN09-113</td><td rowspan="1" colspan="1">
                  <ext-link xmlns:xlink="http://www.w3.org/1999/xlink" ext-link-type="gen" xlink:href="KC608582" xlink:type="simple">KC608582</ext-link>
                </td><td rowspan="1" colspan="1">USA</td><td rowspan="1" colspan="1">
                  <xref ref-type="bibr" rid="B40">Niskanen et al. (2013a)</xref>
                </td></tr><tr><td rowspan="1" colspan="1"><italic><tp:taxon-name><tp:taxon-name-part taxon-name-part-type="genus" reg="Cortinarius">C.</tp:taxon-name-part> <tp:taxon-name-part taxon-name-part-type="species" reg="fructuodorus">fructuodorus</tp:taxon-name-part></tp:taxon-name></italic> TYPE</td><td rowspan="1" colspan="1">H7001104</td><td rowspan="1" colspan="1">
                  <ext-link xmlns:xlink="http://www.w3.org/1999/xlink" ext-link-type="gen" xlink:href="NR131827" xlink:type="simple">NR131827</ext-link>
                </td><td rowspan="1" colspan="1">USA</td><td rowspan="1" colspan="1">
                  <xref ref-type="bibr" rid="B40">Niskanen et al. (2013a)</xref>
                </td></tr><tr><td rowspan="1" colspan="1">
                  <italic><tp:taxon-name><tp:taxon-name-part taxon-name-part-type="genus" reg="Cortinarius">C.</tp:taxon-name-part> <tp:taxon-name-part taxon-name-part-type="species" reg="fuscoperonatus">fuscoperonatus</tp:taxon-name-part></tp:taxon-name></italic>
                </td><td rowspan="1" colspan="1">SSt16-046</td><td rowspan="1" colspan="1">
                  <ext-link xmlns:xlink="http://www.w3.org/1999/xlink" ext-link-type="gen" xlink:href="MF139754" xlink:type="simple">MF139754</ext-link>
                </td><td rowspan="1" colspan="1">Sweden</td><td rowspan="1" colspan="1">
                  <xref ref-type="bibr" rid="B45">Schmidt-Stohn et al. (2017)</xref>
                </td></tr><tr><td rowspan="1" colspan="1">
                  <italic><tp:taxon-name><tp:taxon-name-part taxon-name-part-type="genus" reg="Cortinarius">C.</tp:taxon-name-part> <tp:taxon-name-part taxon-name-part-type="species" reg="fuscoperonatus">fuscoperonatus</tp:taxon-name-part></tp:taxon-name></italic>
                </td><td rowspan="1" colspan="1">CFP1470</td><td rowspan="1" colspan="1">
                  <ext-link xmlns:xlink="http://www.w3.org/1999/xlink" ext-link-type="gen" xlink:href="JX407330" xlink:type="simple">JX407330</ext-link>
                </td><td rowspan="1" colspan="1">France</td><td rowspan="1" colspan="1">
                  <xref ref-type="bibr" rid="B39">Niskanen et al. (2013b)</xref>
                </td></tr><tr><td rowspan="1" colspan="1">
                  <italic><tp:taxon-name><tp:taxon-name-part taxon-name-part-type="genus" reg="Cortinarius">C.</tp:taxon-name-part> <tp:taxon-name-part taxon-name-part-type="species" reg="fuscoperonatus">fuscoperonatus</tp:taxon-name-part></tp:taxon-name></italic>
                </td><td rowspan="1" colspan="1">CFP505</td><td rowspan="1" colspan="1">
                  <ext-link xmlns:xlink="http://www.w3.org/1999/xlink" ext-link-type="gen" xlink:href="EU433390" xlink:type="simple">EU433390</ext-link>
                </td><td rowspan="1" colspan="1">Sweden</td><td rowspan="1" colspan="1">GenBank/Liimatainen</td></tr><tr><td rowspan="1" colspan="1">
                  <bold><italic><tp:taxon-name><tp:taxon-name-part taxon-name-part-type="genus" reg="Cortinarius">C.</tp:taxon-name-part> <tp:taxon-name-part taxon-name-part-type="species" reg="laccariphyllus">laccariphyllus</tp:taxon-name-part></tp:taxon-name></italic></bold>
                </td><td rowspan="1" colspan="1">
                  <bold>HMJAU44449</bold>
                </td><td rowspan="1" colspan="1">
                  <bold><ext-link xmlns:xlink="http://www.w3.org/1999/xlink" ext-link-type="gen" xlink:href="MK552380" xlink:type="simple">MK552380</ext-link></bold>
                </td><td rowspan="1" colspan="1">
                  <bold>China</bold>
                </td><td rowspan="1" colspan="1">
                  <bold>This study</bold>
                </td></tr><tr><td rowspan="1" colspan="1">
                  <bold><italic><tp:taxon-name><tp:taxon-name-part taxon-name-part-type="genus" reg="Cortinarius">C.</tp:taxon-name-part> <tp:taxon-name-part taxon-name-part-type="species" reg="laccariphyllus">laccariphyllus</tp:taxon-name-part></tp:taxon-name></italic></bold>
                </td><td rowspan="1" colspan="1">
                  <bold>HMJAU44450</bold>
                </td><td rowspan="1" colspan="1">
                  <bold><ext-link xmlns:xlink="http://www.w3.org/1999/xlink" ext-link-type="gen" xlink:href="MK552381" xlink:type="simple">MK552381</ext-link></bold>
                </td><td rowspan="1" colspan="1">
                  <bold>China</bold>
                </td><td rowspan="1" colspan="1">
                  <bold>This study</bold>
                </td></tr><tr><td rowspan="1" colspan="1">
                  <italic><tp:taxon-name><tp:taxon-name-part taxon-name-part-type="genus" reg="Cortinarius">C.</tp:taxon-name-part> <tp:taxon-name-part taxon-name-part-type="species" reg="millaresensis">millaresensis</tp:taxon-name-part></tp:taxon-name></italic>
                </td><td rowspan="1" colspan="1">XC2011-200</td><td rowspan="1" colspan="1">
                  <ext-link xmlns:xlink="http://www.w3.org/1999/xlink" ext-link-type="gen" xlink:href="MH784748" xlink:type="simple">MH784748</ext-link>
                </td><td rowspan="1" colspan="1">France</td><td rowspan="1" colspan="1">
                  <xref ref-type="bibr" rid="B4">Bidaud et al. (2017)</xref>
                </td></tr><tr><td rowspan="1" colspan="1">
                  <italic><tp:taxon-name><tp:taxon-name-part taxon-name-part-type="genus" reg="Cortinarius">C.</tp:taxon-name-part> <tp:taxon-name-part taxon-name-part-type="species" reg="millaresensis">millaresensis</tp:taxon-name-part></tp:taxon-name></italic>
                </td><td rowspan="1" colspan="1">XC2013-163</td><td rowspan="1" colspan="1">
                  <ext-link xmlns:xlink="http://www.w3.org/1999/xlink" ext-link-type="gen" xlink:href="MH784752" xlink:type="simple">MH784752</ext-link>
                </td><td rowspan="1" colspan="1">France</td><td rowspan="1" colspan="1">
                  <xref ref-type="bibr" rid="B4">Bidaud et al. (2017)</xref>
                </td></tr><tr><td rowspan="1" colspan="1">
                  <italic><tp:taxon-name><tp:taxon-name-part taxon-name-part-type="genus" reg="Cortinarius">C.</tp:taxon-name-part> <tp:taxon-name-part taxon-name-part-type="species" reg="nolaneiformis">nolaneiformis</tp:taxon-name-part></tp:taxon-name></italic>
                </td><td rowspan="1" colspan="1">DB886 (BP)</td><td rowspan="1" colspan="1">
                  <ext-link xmlns:xlink="http://www.w3.org/1999/xlink" ext-link-type="gen" xlink:href="KJ206487" xlink:type="simple">KJ206487</ext-link>
                </td><td rowspan="1" colspan="1">Hungary</td><td rowspan="1" colspan="1">
                  <xref ref-type="bibr" rid="B17">Dima et al. (2014)</xref>
                </td></tr><tr><td rowspan="1" colspan="1"><italic><tp:taxon-name><tp:taxon-name-part taxon-name-part-type="genus" reg="Cortinarius">C.</tp:taxon-name-part> <tp:taxon-name-part taxon-name-part-type="species" reg="nolaneiformis">nolaneiformis</tp:taxon-name-part></tp:taxon-name></italic> TYPE</td><td rowspan="1" colspan="1">PRM857042</td><td rowspan="1" colspan="1">
                  <ext-link xmlns:xlink="http://www.w3.org/1999/xlink" ext-link-type="gen" xlink:href="NR131833" xlink:type="simple">NR131833</ext-link>
                </td><td rowspan="1" colspan="1">Czech Republic</td><td rowspan="1" colspan="1">
                  <xref ref-type="bibr" rid="B17">Dima et al. (2014)</xref>
                </td></tr><tr><td rowspan="1" colspan="1"><italic><tp:taxon-name><tp:taxon-name-part taxon-name-part-type="genus" reg="Cortinarius">C.</tp:taxon-name-part> <tp:taxon-name-part taxon-name-part-type="species" reg="paragaudis">paragaudis</tp:taxon-name-part></tp:taxon-name></italic> TYPE</td><td rowspan="1" colspan="1">F256858 (S)</td><td rowspan="1" colspan="1">
                  <ext-link xmlns:xlink="http://www.w3.org/1999/xlink" ext-link-type="gen" xlink:href="NR131814" xlink:type="simple">NR131814</ext-link>
                </td><td rowspan="1" colspan="1">Norway</td><td rowspan="1" colspan="1">
                  <xref ref-type="bibr" rid="B37">Niskanen et al. (2011)</xref>
                </td></tr><tr><td rowspan="1" colspan="1"><italic><tp:taxon-name><tp:taxon-name-part taxon-name-part-type="genus" reg="Cortinarius">C.</tp:taxon-name-part> <tp:taxon-name-part taxon-name-part-type="species" reg="privignofulvus">privignofulvus</tp:taxon-name-part></tp:taxon-name></italic> TYPE</td><td rowspan="1" colspan="1">AB00-10-128 (PC)</td><td rowspan="1" colspan="1">
                  <ext-link xmlns:xlink="http://www.w3.org/1999/xlink" ext-link-type="gen" xlink:href="MH784703" xlink:type="simple">MH784703</ext-link>
                </td><td rowspan="1" colspan="1">France</td><td rowspan="1" colspan="1">
                  <xref ref-type="bibr" rid="B4">Bidaud et al. (2017)</xref>
                </td></tr><tr><td rowspan="1" colspan="1">
                  <italic><tp:taxon-name><tp:taxon-name-part taxon-name-part-type="genus" reg="Cortinarius">C.</tp:taxon-name-part> <tp:taxon-name-part taxon-name-part-type="species" reg="privignofulvus">privignofulvus</tp:taxon-name-part></tp:taxon-name></italic>
                </td><td rowspan="1" colspan="1">AB04-09-192</td><td rowspan="1" colspan="1">
                  <ext-link xmlns:xlink="http://www.w3.org/1999/xlink" ext-link-type="gen" xlink:href="MH784714" xlink:type="simple">MH784714</ext-link>
                </td><td rowspan="1" colspan="1">France</td><td rowspan="1" colspan="1">
                  <xref ref-type="bibr" rid="B4">Bidaud et al. (2017)</xref>
                </td></tr><tr><td rowspan="1" colspan="1">
                  <bold><italic><tp:taxon-name><tp:taxon-name-part taxon-name-part-type="genus" reg="Cortinarius">C.</tp:taxon-name-part> <tp:taxon-name-part taxon-name-part-type="species" reg="neotorvus">neotorvus</tp:taxon-name-part></tp:taxon-name></italic></bold>
                </td><td rowspan="1" colspan="1">
                  <bold>HMJAU44438</bold>
                </td><td rowspan="1" colspan="1">
                  <bold><ext-link xmlns:xlink="http://www.w3.org/1999/xlink" ext-link-type="gen" xlink:href="MK552383" xlink:type="simple">MK552383</ext-link></bold>
                </td><td rowspan="1" colspan="1">
                  <bold>China</bold>
                </td><td rowspan="1" colspan="1">
                  <bold>This study</bold>
                </td></tr><tr><td rowspan="1" colspan="1">
                  <bold><italic><tp:taxon-name><tp:taxon-name-part taxon-name-part-type="genus" reg="Cortinarius">C.</tp:taxon-name-part> <tp:taxon-name-part taxon-name-part-type="species" reg="neotorvus">neotorvus</tp:taxon-name-part></tp:taxon-name></italic></bold>
                </td><td rowspan="1" colspan="1">
                  <bold>HMJAU44441</bold>
                </td><td rowspan="1" colspan="1">
                  <bold><ext-link xmlns:xlink="http://www.w3.org/1999/xlink" ext-link-type="gen" xlink:href="MK552384" xlink:type="simple">MK552384</ext-link></bold>
                </td><td rowspan="1" colspan="1">
                  <bold>China</bold>
                </td><td rowspan="1" colspan="1">
                  <bold>This study</bold>
                </td></tr><tr><td rowspan="1" colspan="1">
                  <bold><italic><tp:taxon-name><tp:taxon-name-part taxon-name-part-type="genus" reg="Cortinarius">C.</tp:taxon-name-part> <tp:taxon-name-part taxon-name-part-type="species" reg="neotorvus">neotorvus</tp:taxon-name-part></tp:taxon-name></italic></bold>
                </td><td rowspan="1" colspan="1">
                  <bold>HMJAU44442</bold>
                </td><td rowspan="1" colspan="1">
                  <bold><ext-link xmlns:xlink="http://www.w3.org/1999/xlink" ext-link-type="gen" xlink:href="MK552385" xlink:type="simple">MK552385</ext-link></bold>
                </td><td rowspan="1" colspan="1">
                  <bold>China</bold>
                </td><td rowspan="1" colspan="1">
                  <bold>This study</bold>
                </td></tr><tr><td rowspan="1" colspan="1">
                  <bold><italic><tp:taxon-name><tp:taxon-name-part taxon-name-part-type="genus" reg="Cortinarius">C.</tp:taxon-name-part> <tp:taxon-name-part taxon-name-part-type="species" reg="neotorvus">neotorvus</tp:taxon-name-part></tp:taxon-name></italic></bold>
                </td><td rowspan="1" colspan="1">
                  <bold>HMJAU44443</bold>
                </td><td rowspan="1" colspan="1">
                  <bold><ext-link xmlns:xlink="http://www.w3.org/1999/xlink" ext-link-type="gen" xlink:href="MK552386" xlink:type="simple">MK552386</ext-link></bold>
                </td><td rowspan="1" colspan="1">
                  <bold>China</bold>
                </td><td rowspan="1" colspan="1">
                  <bold>This study</bold>
                </td></tr><tr><td rowspan="1" colspan="1">
                  <bold><italic><tp:taxon-name><tp:taxon-name-part taxon-name-part-type="genus" reg="Cortinarius">C.</tp:taxon-name-part> <tp:taxon-name-part taxon-name-part-type="species" reg="neotorvus">neotorvus</tp:taxon-name-part></tp:taxon-name></italic></bold>
                </td><td rowspan="1" colspan="1">
                  <bold>HMJAU44437</bold>
                </td><td rowspan="1" colspan="1">
                  <bold><ext-link xmlns:xlink="http://www.w3.org/1999/xlink" ext-link-type="gen" xlink:href="MK552382" xlink:type="simple">MK552382</ext-link></bold>
                </td><td rowspan="1" colspan="1">
                  <bold>China</bold>
                </td><td rowspan="1" colspan="1">
                  <bold>This study</bold>
                </td></tr><tr><td rowspan="1" colspan="1"><italic><tp:taxon-name><tp:taxon-name-part taxon-name-part-type="genus" reg="Cortinarius">C.</tp:taxon-name-part> <tp:taxon-name-part taxon-name-part-type="species" reg="rigidipes">rigidipes</tp:taxon-name-part></tp:taxon-name></italic> TYPE</td><td rowspan="1" colspan="1">MM1962/0062 (IB)</td><td rowspan="1" colspan="1">
                  <ext-link xmlns:xlink="http://www.w3.org/1999/xlink" ext-link-type="gen" xlink:href="KJ206504" xlink:type="simple">KJ206504</ext-link>
                </td><td rowspan="1" colspan="1">Switzerland</td><td rowspan="1" colspan="1">
                  <xref ref-type="bibr" rid="B17">Dima et al. (2014)</xref>
                </td></tr><tr><td rowspan="1" colspan="1">
                  <italic><tp:taxon-name><tp:taxon-name-part taxon-name-part-type="genus" reg="Cortinarius">C.</tp:taxon-name-part> <tp:taxon-name-part taxon-name-part-type="species" reg="rigidipes">rigidipes</tp:taxon-name-part></tp:taxon-name></italic>
                </td><td rowspan="1" colspan="1">IK95-1873 (H)</td><td rowspan="1" colspan="1">
                  <ext-link xmlns:xlink="http://www.w3.org/1999/xlink" ext-link-type="gen" xlink:href="KJ206506" xlink:type="simple">KJ206506</ext-link>
                </td><td rowspan="1" colspan="1">Germany</td><td rowspan="1" colspan="1">
                  <xref ref-type="bibr" rid="B17">Dima et al. (2014)</xref>
                </td></tr><tr><td rowspan="1" colspan="1"><italic><tp:taxon-name><tp:taxon-name-part taxon-name-part-type="genus" reg="Cortinarius">C.</tp:taxon-name-part> <tp:taxon-name-part taxon-name-part-type="species" reg="subargyronotus">subargyronotus</tp:taxon-name-part></tp:taxon-name></italic> TYPE</td><td rowspan="1" colspan="1">H7018127</td><td rowspan="1" colspan="1">
                  <ext-link xmlns:xlink="http://www.w3.org/1999/xlink" ext-link-type="gen" xlink:href="KP137494" xlink:type="simple">KP137494</ext-link>
                </td><td rowspan="1" colspan="1">Sweden</td><td rowspan="1" colspan="1">
                  <xref ref-type="bibr" rid="B32">Liimatainen (2014)</xref>
                </td></tr><tr><td rowspan="1" colspan="1">
                  <bold><italic><tp:taxon-name><tp:taxon-name-part taxon-name-part-type="genus" reg="Cortinarius">C.</tp:taxon-name-part> <tp:taxon-name-part taxon-name-part-type="species" reg="subfuscoperonatus">subfuscoperonatus</tp:taxon-name-part></tp:taxon-name></italic></bold>
                </td><td rowspan="1" colspan="1">
                  <bold>HMJAU44446</bold>
                </td><td rowspan="1" colspan="1">
                  <bold><ext-link xmlns:xlink="http://www.w3.org/1999/xlink" ext-link-type="gen" xlink:href="MK552389" xlink:type="simple">MK552389</ext-link></bold>
                </td><td rowspan="1" colspan="1">
                  <bold>China</bold>
                </td><td rowspan="1" colspan="1">
                  <bold>This study</bold>
                </td></tr><tr><td rowspan="1" colspan="1">
                  <bold><italic><tp:taxon-name><tp:taxon-name-part taxon-name-part-type="genus" reg="Cortinarius">C.</tp:taxon-name-part> <tp:taxon-name-part taxon-name-part-type="species" reg="subfuscoperonatus">subfuscoperonatus</tp:taxon-name-part></tp:taxon-name></italic></bold>
                </td><td rowspan="1" colspan="1">
                  <bold>HMJAU44447</bold>
                </td><td rowspan="1" colspan="1">
                  <bold><ext-link xmlns:xlink="http://www.w3.org/1999/xlink" ext-link-type="gen" xlink:href="MK552390" xlink:type="simple">MK552390</ext-link></bold>
                </td><td rowspan="1" colspan="1">
                  <bold>China</bold>
                </td><td rowspan="1" colspan="1">
                  <bold>This study</bold>
                </td></tr><tr><td rowspan="1" colspan="1">
                  <bold><italic><tp:taxon-name><tp:taxon-name-part taxon-name-part-type="genus" reg="Cortinarius">C.</tp:taxon-name-part> <tp:taxon-name-part taxon-name-part-type="species" reg="subfuscoperonatus">subfuscoperonatus</tp:taxon-name-part></tp:taxon-name></italic></bold>
                </td><td rowspan="1" colspan="1">
                  <bold>HMJAU44445</bold>
                </td><td rowspan="1" colspan="1">
                  <bold><ext-link xmlns:xlink="http://www.w3.org/1999/xlink" ext-link-type="gen" xlink:href="MK552388" xlink:type="simple">MK552388</ext-link></bold>
                </td><td rowspan="1" colspan="1">
                  <bold>China</bold>
                </td><td rowspan="1" colspan="1">
                  <bold>This study</bold>
                </td></tr><tr><td rowspan="1" colspan="1">
                  <bold><italic><tp:taxon-name><tp:taxon-name-part taxon-name-part-type="genus" reg="Cortinarius">C.</tp:taxon-name-part> <tp:taxon-name-part taxon-name-part-type="species" reg="subfuscoperonatus">subfuscoperonatus</tp:taxon-name-part></tp:taxon-name></italic></bold>
                </td><td rowspan="1" colspan="1">
                  <bold>HMJAU44444</bold>
                </td><td rowspan="1" colspan="1">
                  <bold><ext-link xmlns:xlink="http://www.w3.org/1999/xlink" ext-link-type="gen" xlink:href="MK552387" xlink:type="simple">MK552387</ext-link></bold>
                </td><td rowspan="1" colspan="1">
                  <bold>China</bold>
                </td><td rowspan="1" colspan="1">
                  <bold>This study</bold>
                </td></tr><tr><td rowspan="1" colspan="1">
                  <bold><italic><tp:taxon-name><tp:taxon-name-part taxon-name-part-type="genus" reg="Cortinarius">C.</tp:taxon-name-part> <tp:taxon-name-part taxon-name-part-type="species" reg="subfuscoperonatus">subfuscoperonatus</tp:taxon-name-part></tp:taxon-name></italic></bold>
                </td><td rowspan="1" colspan="1">
                  <bold>HMJAU44448</bold>
                </td><td rowspan="1" colspan="1">
                  <bold><ext-link xmlns:xlink="http://www.w3.org/1999/xlink" ext-link-type="gen" xlink:href="MK552391" xlink:type="simple">MK552391</ext-link></bold>
                </td><td rowspan="1" colspan="1">
                  <bold>China</bold>
                </td><td rowspan="1" colspan="1">
                  <bold>This study</bold>
                </td></tr><tr><td rowspan="1" colspan="1">
                  <italic><tp:taxon-name><tp:taxon-name-part taxon-name-part-type="genus" reg="Cortinarius">C.</tp:taxon-name-part> <tp:taxon-name-part taxon-name-part-type="species" reg="torvus">torvus</tp:taxon-name-part></tp:taxon-name></italic>
                </td><td rowspan="1" colspan="1">TUB 011515</td><td rowspan="1" colspan="1">
                  <ext-link xmlns:xlink="http://www.w3.org/1999/xlink" ext-link-type="gen" xlink:href="AY669668" xlink:type="simple">AY669668</ext-link>
                </td><td rowspan="1" colspan="1">Germany</td><td rowspan="1" colspan="1">
                  <xref ref-type="bibr" rid="B21">Garnica et al. (2005)</xref>
                </td></tr><tr><td rowspan="1" colspan="1">
                  <italic><tp:taxon-name><tp:taxon-name-part taxon-name-part-type="genus" reg="Cortinarius">C.</tp:taxon-name-part> <tp:taxon-name-part taxon-name-part-type="species" reg="torvus">torvus</tp:taxon-name-part></tp:taxon-name></italic>
                </td><td rowspan="1" colspan="1">IK98-1973</td><td rowspan="1" colspan="1">
                  <ext-link xmlns:xlink="http://www.w3.org/1999/xlink" ext-link-type="gen" xlink:href="JX407337" xlink:type="simple">JX407337</ext-link>
                </td><td rowspan="1" colspan="1">Denmark</td><td rowspan="1" colspan="1">
                  <xref ref-type="bibr" rid="B39">Niskanen et al. (2013b)</xref>
                </td></tr><tr><td rowspan="1" colspan="1">
                  <italic><tp:taxon-name><tp:taxon-name-part taxon-name-part-type="genus" reg="Cortinarius">C.</tp:taxon-name-part> <tp:taxon-name-part taxon-name-part-type="species" reg="torvus">torvus</tp:taxon-name-part></tp:taxon-name></italic>
                </td><td rowspan="1" colspan="1">TF01-035</td><td rowspan="1" colspan="1">
                  <ext-link xmlns:xlink="http://www.w3.org/1999/xlink" ext-link-type="gen" xlink:href="AJ889977" xlink:type="simple">AJ889977</ext-link>
                </td><td rowspan="1" colspan="1">Denmark</td><td rowspan="1" colspan="1">GenBank/Kjoller</td></tr><tr><td rowspan="1" colspan="1">
                  <italic><tp:taxon-name><tp:taxon-name-part taxon-name-part-type="genus" reg="Cortinarius">C.</tp:taxon-name-part> <tp:taxon-name-part taxon-name-part-type="species" reg="turgidoides">turgidoides</tp:taxon-name-part></tp:taxon-name></italic>
                </td><td rowspan="1" colspan="1">AB15-09-37</td><td rowspan="1" colspan="1">
                  <ext-link xmlns:xlink="http://www.w3.org/1999/xlink" ext-link-type="gen" xlink:href="MH784723" xlink:type="simple">MH784723</ext-link>
                </td><td rowspan="1" colspan="1">France</td><td rowspan="1" colspan="1">
                  <xref ref-type="bibr" rid="B4">Bidaud et al. (2017)</xref>
                </td></tr><tr><td rowspan="1" colspan="1">
                  <italic><tp:taxon-name><tp:taxon-name-part taxon-name-part-type="genus" reg="Cortinarius">C.</tp:taxon-name-part> <tp:taxon-name-part taxon-name-part-type="species" reg="turgidoides">turgidoides</tp:taxon-name-part></tp:taxon-name></italic>
                </td><td rowspan="1" colspan="1">AB07-09-121</td><td rowspan="1" colspan="1">
                  <ext-link xmlns:xlink="http://www.w3.org/1999/xlink" ext-link-type="gen" xlink:href="MH784717" xlink:type="simple">MH784717</ext-link>
                </td><td rowspan="1" colspan="1">France</td><td rowspan="1" colspan="1">
                  <xref ref-type="bibr" rid="B4">Bidaud et al. (2017)</xref>
                </td></tr><tr><td rowspan="1" colspan="1">
                  <italic><tp:taxon-name><tp:taxon-name-part taxon-name-part-type="genus" reg="Cortinarius">C.</tp:taxon-name-part> <tp:taxon-name-part taxon-name-part-type="species" reg="uraceomajalis">uraceomajalis</tp:taxon-name-part></tp:taxon-name></italic>
                </td><td rowspan="1" colspan="1">DB2291 (BP)</td><td rowspan="1" colspan="1">
                  <ext-link xmlns:xlink="http://www.w3.org/1999/xlink" ext-link-type="gen" xlink:href="KJ206511" xlink:type="simple">KJ206511</ext-link>
                </td><td rowspan="1" colspan="1">Hungary</td><td rowspan="1" colspan="1">
                  <xref ref-type="bibr" rid="B17">Dima et al. (2014)</xref>
                </td></tr><tr><td rowspan="1" colspan="1">
                  <italic><tp:taxon-name><tp:taxon-name-part taxon-name-part-type="genus" reg="Cortinarius">C.</tp:taxon-name-part> <tp:taxon-name-part taxon-name-part-type="species" reg="uraceomajalis">uraceomajalis</tp:taxon-name-part></tp:taxon-name></italic>
                </td><td rowspan="1" colspan="1">DB2283 (BP)</td><td rowspan="1" colspan="1">
                  <ext-link xmlns:xlink="http://www.w3.org/1999/xlink" ext-link-type="gen" xlink:href="KJ206510" xlink:type="simple">KJ206510</ext-link>
                </td><td rowspan="1" colspan="1">Hungary</td><td rowspan="1" colspan="1">
                  <xref ref-type="bibr" rid="B17">Dima et al. (2014)</xref>
                </td></tr><tr><td rowspan="1" colspan="1"><italic><tp:taxon-name><tp:taxon-name-part taxon-name-part-type="genus" reg="Cortinarius">C.</tp:taxon-name-part> <tp:taxon-name-part taxon-name-part-type="species" reg="uraceomajalis">uraceomajalis</tp:taxon-name-part></tp:taxon-name></italic> TYPE</td><td rowspan="1" colspan="1">DB1623 (BP)</td><td rowspan="1" colspan="1">
                  <ext-link xmlns:xlink="http://www.w3.org/1999/xlink" ext-link-type="gen" xlink:href="NR131835" xlink:type="simple">NR131835</ext-link>
                </td><td rowspan="1" colspan="1">Hungary</td><td rowspan="1" colspan="1">
                  <xref ref-type="bibr" rid="B17">Dima et al. (2014)</xref>
                </td></tr><tr><td rowspan="1" colspan="1">
                  <italic><tp:taxon-name><tp:taxon-name-part taxon-name-part-type="genus" reg="Cortinarius">C.</tp:taxon-name-part> <tp:taxon-name-part taxon-name-part-type="species" reg="uraceonemoralis">uraceonemoralis</tp:taxon-name-part></tp:taxon-name></italic>
                </td><td rowspan="1" colspan="1">ORS-ERDO99-15-1 (BP)</td><td rowspan="1" colspan="1">
                  <ext-link xmlns:xlink="http://www.w3.org/1999/xlink" ext-link-type="gen" xlink:href="KJ206520" xlink:type="simple">KJ206520</ext-link>
                </td><td rowspan="1" colspan="1">Hungary</td><td rowspan="1" colspan="1">
                  <xref ref-type="bibr" rid="B17">Dima et al. (2014)</xref>
                </td></tr><tr><td rowspan="1" colspan="1"><italic><tp:taxon-name><tp:taxon-name-part taxon-name-part-type="genus" reg="Cortinarius">C.</tp:taxon-name-part> <tp:taxon-name-part taxon-name-part-type="species" reg="uraceonemoralis">uraceonemoralis</tp:taxon-name-part></tp:taxon-name></italic> TYPE</td><td rowspan="1" colspan="1">H7017739</td><td rowspan="1" colspan="1">
                  <ext-link xmlns:xlink="http://www.w3.org/1999/xlink" ext-link-type="gen" xlink:href="NR131836" xlink:type="simple">NR131836</ext-link>
                </td><td rowspan="1" colspan="1">Italy</td><td rowspan="1" colspan="1">
                  <xref ref-type="bibr" rid="B17">Dima et al. (2014)</xref>
                </td></tr><tr><td rowspan="1" colspan="1"><italic><tp:taxon-name><tp:taxon-name-part taxon-name-part-type="genus" reg="Cortinarius">C.</tp:taxon-name-part> <tp:taxon-name-part taxon-name-part-type="species" reg="uraceus">uraceus</tp:taxon-name-part></tp:taxon-name></italic> TYPE</td><td rowspan="1" colspan="1">TN04-872 (H)</td><td rowspan="1" colspan="1">
                  <ext-link xmlns:xlink="http://www.w3.org/1999/xlink" ext-link-type="gen" xlink:href="NR131837" xlink:type="simple">NR131837</ext-link>
                </td><td rowspan="1" colspan="1">Finland</td><td rowspan="1" colspan="1">
                  <xref ref-type="bibr" rid="B17">Dima et al. (2014)</xref>
                </td></tr><tr><td rowspan="1" colspan="1">
                  <italic><tp:taxon-name><tp:taxon-name-part taxon-name-part-type="genus" reg="Cortinarius">C.</tp:taxon-name-part> <tp:taxon-name-part taxon-name-part-type="species" reg="uraceus">uraceus</tp:taxon-name-part></tp:taxon-name></italic>
                </td><td rowspan="1" colspan="1">IK98-1607 (H)</td><td rowspan="1" colspan="1">
                  <ext-link xmlns:xlink="http://www.w3.org/1999/xlink" ext-link-type="gen" xlink:href="KJ206525" xlink:type="simple">KJ206525</ext-link>
                </td><td rowspan="1" colspan="1">Finland</td><td rowspan="1" colspan="1">
                  <xref ref-type="bibr" rid="B17">Dima et al. (2014)</xref>
                </td></tr><tr><td rowspan="1" colspan="1"><italic><tp:taxon-name><tp:taxon-name-part taxon-name-part-type="genus" reg="Cortinarius">C.</tp:taxon-name-part> <tp:taxon-name-part taxon-name-part-type="species" reg="vernalisierraensis">vernalisierraensis</tp:taxon-name-part></tp:taxon-name></italic> TYPE</td><td rowspan="1" colspan="1">DBB33386 (UC)</td><td rowspan="1" colspan="1">
                  <ext-link xmlns:xlink="http://www.w3.org/1999/xlink" ext-link-type="gen" xlink:href="KX882652" xlink:type="simple">KX882652</ext-link>
                </td><td rowspan="1" colspan="1">USA</td><td rowspan="1" colspan="1">
                  <xref ref-type="bibr" rid="B2">Ammirati et al. (2017)</xref>
                </td></tr><tr><td rowspan="1" colspan="1">
                  <italic><tp:taxon-name><tp:taxon-name-part taxon-name-part-type="genus" reg="Cortinarius">C.</tp:taxon-name-part> <tp:taxon-name-part taxon-name-part-type="species" reg="vernalisierraensis">vernalisierraensis</tp:taxon-name-part></tp:taxon-name></italic>
                </td><td rowspan="1" colspan="1">DBB15144 (UC)</td><td rowspan="1" colspan="1">
                  <ext-link xmlns:xlink="http://www.w3.org/1999/xlink" ext-link-type="gen" xlink:href="KX882653" xlink:type="simple">KX882653</ext-link>
                </td><td rowspan="1" colspan="1">USA</td><td rowspan="1" colspan="1">
                  <xref ref-type="bibr" rid="B2">Ammirati et al. (2017)</xref>
                </td></tr></tbody></table></table-wrap></tp:treatment-sec><ref-list><ref id="B40"><mixed-citation xmlns:xlink="http://www.w3.org/1999/xlink" xlink:type="simple"><person-group><name name-style="western"><surname>Niskanen</surname><given-names>T</given-names></name><name name-style="western"><surname>Liimatainen</surname><given-names>K</given-names></name><name name-style="western"><surname>Ammirati</surname><given-names>JF</given-names></name></person-group> (<year>2013a</year>) <article-title>Five new <italic><tp:taxon-name><tp:taxon-name-part taxon-name-part-type="genus">Telamonia</tp:taxon-name-part></tp:taxon-name></italic> species (<italic><tp:taxon-name><tp:taxon-name-part taxon-name-part-type="genus">Cortinarius</tp:taxon-name-part></tp:taxon-name></italic>, <tp:taxon-name><tp:taxon-name-part taxon-name-part-type="order">Agaricales</tp:taxon-name-part></tp:taxon-name>) from western North America.</article-title><source>Botany</source><volume>91</volume>(<issue>7</issue>): <fpage>478</fpage>–<lpage>485</lpage>. <ext-link xlink:type="simple" ext-link-type="doi" xlink:href="10.1139/cjb-2012-0292">https://doi.org/10.1139/cjb-2012-0292</ext-link></mixed-citation></ref><ref id="B2"><mixed-citation xmlns:xlink="http://www.w3.org/1999/xlink" xlink:type="simple"><person-group><name name-style="western"><surname>Ammirati</surname><given-names>JF</given-names></name><name name-style="western"><surname>Niskanen</surname><given-names>T</given-names></name><name name-style="western"><surname>Liimatainen</surname><given-names>K</given-names></name><name name-style="western"><surname>Bojantchev</surname><given-names>D</given-names></name><name name-style="western"><surname>Peintner</surname><given-names>U</given-names></name><name name-style="western"><surname>Kuhnert-Finkernagel</surname><given-names>R</given-names></name><name name-style="western"><surname>Cripps</surname><given-names>C</given-names></name></person-group> (<year>2017</year>) <article-title>Spring and early summer species of <italic><tp:taxon-name><tp:taxon-name-part taxon-name-part-type="genus">Cortinarius</tp:taxon-name-part></tp:taxon-name></italic>, subgenus <tp:taxon-name><tp:taxon-name-part taxon-name-part-type="genus"/><tp:taxon-name-part taxon-name-part-type="subgenus">Telamonia</tp:taxon-name-part></tp:taxon-name>, section <tp:taxon-name> <tp:taxon-name-part taxon-name-part-type="section">Colymbadini</tp:taxon-name-part></tp:taxon-name> and /<italic><tp:taxon-name><tp:taxon-name-part taxon-name-part-type="genus">Flavobasilis</tp:taxon-name-part></tp:taxon-name></italic>, in the mountains of western North America.</article-title><source>Mycologia</source><volume>109</volume>(<issue>3</issue>): <fpage>443</fpage>–<lpage>458</lpage>. <ext-link xlink:type="simple" ext-link-type="doi" xlink:href="10.1080/00275514.2017.1349468">https://doi.org/10.1080/00275514.2017.1349468</ext-link></mixed-citation></ref><ref id="B62"><mixed-citation xmlns:xlink="http://www.w3.org/1999/xlink" xlink:type="simple"><person-group><name name-style="western"><surname>Xie</surname><given-names>ML</given-names></name><name name-style="western"><surname>Li</surname><given-names>D</given-names></name><name name-style="western"><surname>Wei</surname><given-names>SL</given-names></name><name name-style="western"><surname>Ji</surname><given-names>RQ</given-names></name><name name-style="western"><surname>Li</surname><given-names>Y</given-names></name></person-group> (<year>2019</year>) <article-title><italic><tp:taxon-name><tp:taxon-name-part taxon-name-part-type="genus">Cortinarius</tp:taxon-name-part> <tp:taxon-name-part taxon-name-part-type="species">subcaesiobrunneus</tp:taxon-name-part></tp:taxon-name></italic> sp. nov., (<tp:taxon-name><tp:taxon-name-part taxon-name-part-type="family">Cortinariaceae</tp:taxon-name-part></tp:taxon-name>, <tp:taxon-name><tp:taxon-name-part taxon-name-part-type="order">Agaricales</tp:taxon-name-part></tp:taxon-name>) a new species from northwest China.</article-title><source>Phytotaxa</source><volume>392</volume>(<issue>3</issue>): <fpage>217</fpage>–<lpage>224</lpage>. <ext-link xlink:type="simple" ext-link-type="doi" xlink:href="10.11646/phytotaxa.392.3.4">https://doi.org/10.11646/phytotaxa.392.3.4</ext-link></mixed-citation></ref><ref id="B24"><mixed-citation xmlns:xlink="http://www.w3.org/1999/xlink" xlink:type="simple"><person-group><name name-style="western"><surname>Harrower</surname><given-names>E</given-names></name><name name-style="western"><surname>Ammirati</surname><given-names>JF</given-names></name><name name-style="western"><surname>Cappuccino</surname><given-names>AA</given-names></name><name name-style="western"><surname>Ceska</surname><given-names>O</given-names></name><name name-style="western"><surname>Kranabetter</surname><given-names>JM</given-names></name><name name-style="western"><surname>Kroeger</surname><given-names>P</given-names></name><name name-style="western"><surname>Lim</surname><given-names>S</given-names></name><name name-style="western"><surname>Taylor</surname><given-names>T</given-names></name><name name-style="western"><surname>Berbee</surname><given-names>ML</given-names></name></person-group> (<year>2011</year>) <article-title><italic><tp:taxon-name><tp:taxon-name-part taxon-name-part-type="genus">Cortinarius</tp:taxon-name-part></tp:taxon-name></italic> species diversity in British Columbia and molecular phylogenetic comparison with European specimen sequences.</article-title><source>Botany</source><volume>89</volume>(<issue>11</issue>): <fpage>799</fpage>–<lpage>810</lpage>. <ext-link xlink:type="simple" ext-link-type="doi" xlink:href="10.1139/b11-065">https://doi.org/10.1139/b11-065</ext-link></mixed-citation></ref><ref id="B30"><mixed-citation xmlns:xlink="http://www.w3.org/1999/xlink" xlink:type="simple"><person-group><name name-style="western"><surname>Kytövuori</surname><given-names>I</given-names></name><name name-style="western"><surname>Niskanen</surname><given-names>T</given-names></name><name name-style="western"><surname>Liimatainen</surname><given-names>K</given-names></name><name name-style="western"><surname>Lindström</surname><given-names>H</given-names></name></person-group> (<year>2005</year>) <article-title><italic><tp:taxon-name><tp:taxon-name-part taxon-name-part-type="genus">Cortinarius</tp:taxon-name-part> <tp:taxon-name-part taxon-name-part-type="species">sordidemaculatus</tp:taxon-name-part></tp:taxon-name></italic> and two new related species, <italic><tp:taxon-name><tp:taxon-name-part taxon-name-part-type="genus">C.</tp:taxon-name-part> <tp:taxon-name-part taxon-name-part-type="species">anisatus</tp:taxon-name-part></tp:taxon-name></italic> and <italic><tp:taxon-name><tp:taxon-name-part taxon-name-part-type="genus">C.</tp:taxon-name-part> <tp:taxon-name-part taxon-name-part-type="species">neofurvolaesus</tp:taxon-name-part></tp:taxon-name></italic> in Fennoscandia (<tp:taxon-name><tp:taxon-name-part taxon-name-part-type="phylum">Basidiomycota</tp:taxon-name-part></tp:taxon-name>, <tp:taxon-name><tp:taxon-name-part taxon-name-part-type="order">Agaricales</tp:taxon-name-part></tp:taxon-name>).</article-title><source>Karstenia</source><volume>45</volume>: <fpage>33</fpage>–<lpage>49</lpage>. <ext-link xlink:type="simple" ext-link-type="doi" xlink:href="10.29203/ka.2005.402">https://doi.org/10.29203/ka.2005.402</ext-link></mixed-citation></ref><ref id="B1"><mixed-citation xmlns:xlink="http://www.w3.org/1999/xlink" xlink:type="simple"><person-group><name name-style="western"><surname>Ammirati</surname><given-names>JF</given-names></name><name name-style="western"><surname>Hughes</surname><given-names>KW</given-names></name><name name-style="western"><surname>Liimatainen</surname><given-names>K</given-names></name><name name-style="western"><surname>Niskanen</surname><given-names>T</given-names></name><name name-style="western"><surname>Matheny</surname><given-names>PB</given-names></name></person-group> (<year>2013</year>) <article-title><italic><tp:taxon-name><tp:taxon-name-part taxon-name-part-type="genus">Cortinarius</tp:taxon-name-part> <tp:taxon-name-part taxon-name-part-type="species">hesleri</tp:taxon-name-part></tp:taxon-name></italic> from eastern North America and related species from Europe and western North America.</article-title><source>Botany</source><volume>91</volume>: <fpage>91</fpage>–<lpage>98</lpage>. <ext-link xlink:type="simple" ext-link-type="doi" xlink:href="10.1139/cjb-2012-0154">https://doi.org/10.1139/cjb-2012-0154</ext-link></mixed-citation></ref><ref id="B32"><mixed-citation xmlns:xlink="http://www.w3.org/1999/xlink" xlink:type="simple"><person-group><name name-style="western"><surname>Liimatainen</surname><given-names>K</given-names></name></person-group> (<year>2014</year>) <article-title>Nomenclatural novelties. Index Fungorum.</article-title><volume>198</volume>: <fpage>1</fpage>–<lpage>3</lpage>. <ext-link xlink:type="simple" ext-link-type="uri" xlink:href="http://www.indexfungorum.org/Publications/Index%20Fungorum%20no.198.pdf">http://www.indexfungorum.org/Publications/Index%20Fungorum%20no.198.pdf</ext-link></mixed-citation></ref><ref id="B45"><mixed-citation xmlns:xlink="http://www.w3.org/1999/xlink" xlink:type="simple"><person-group><name name-style="western"><surname>Schmidt-Stohn</surname><given-names>G</given-names></name><name name-style="western"><surname>Brandrud</surname><given-names>TE</given-names></name><name name-style="western"><surname>Dima</surname><given-names>B</given-names></name></person-group> (<year>2017</year>) <article-title>Interessante <italic><tp:taxon-name><tp:taxon-name-part taxon-name-part-type="genus">Cortinarius</tp:taxon-name-part></tp:taxon-name></italic>–Funde der Journées européennes du Cortinaire 2016 in Borgsjö, Schweden.</article-title><source>Journal des JEC</source><volume>19</volume>: <fpage>28</fpage>–<lpage>52</lpage>.</mixed-citation></ref><ref id="B39"><mixed-citation xmlns:xlink="http://www.w3.org/1999/xlink" xlink:type="simple"><person-group><name name-style="western"><surname>Niskanen</surname><given-names>T</given-names></name><name name-style="western"><surname>Kytövuori</surname><given-names>I</given-names></name><name name-style="western"><surname>Liimatainen</surname><given-names>K</given-names></name><name name-style="western"><surname>Lindström</surname><given-names>H</given-names></name></person-group> (<year>2013b</year>) <article-title>The species of <italic><tp:taxon-name><tp:taxon-name-part taxon-name-part-type="genus">Cortinarius</tp:taxon-name-part></tp:taxon-name></italic>, section <tp:taxon-name> <tp:taxon-name-part taxon-name-part-type="section">Bovini</tp:taxon-name-part></tp:taxon-name>, associated with conifers in northern Europe.</article-title><source>Mycologia</source><volume>105</volume>(<issue>4</issue>): <fpage>977</fpage>–<lpage>993</lpage>. <ext-link xlink:type="simple" ext-link-type="doi" xlink:href="10.3852/12-320">https://doi.org/10.3852/12-320</ext-link></mixed-citation></ref><ref id="B4"><mixed-citation xmlns:xlink="http://www.w3.org/1999/xlink" xlink:type="simple"><person-group><name name-style="western"><surname>Bidaud</surname><given-names>A</given-names></name><name name-style="western"><surname>Bellanger</surname><given-names>JM</given-names></name><name name-style="western"><surname>Carteret</surname><given-names>X</given-names></name><name name-style="western"><surname>Reumaux</surname><given-names>P</given-names></name><name name-style="western"><surname>Moënne-Loccoz</surname><given-names>P</given-names></name></person-group> (<year>2017</year>) Atlas des Cortinaires XXVI. Éditions Fédération Mycologique Dauphiné-Savoie, Meyzieu.</mixed-citation></ref><ref id="B17"><mixed-citation xmlns:xlink="http://www.w3.org/1999/xlink" xlink:type="simple"><person-group><name name-style="western"><surname>Dima</surname><given-names>B</given-names></name><name name-style="western"><surname>Liimatainen</surname><given-names>K</given-names></name><name name-style="western"><surname>Niskanen</surname><given-names>T</given-names></name><name name-style="western"><surname>Kytövuori</surname><given-names>I</given-names></name><name name-style="western"><surname>Bojantchev</surname><given-names>D</given-names></name></person-group> (<year>2014</year>) <article-title>Two new species of <italic><tp:taxon-name><tp:taxon-name-part taxon-name-part-type="genus">Cortinarius</tp:taxon-name-part></tp:taxon-name></italic>, subgenus <tp:taxon-name><tp:taxon-name-part taxon-name-part-type="subgenus">Telamonia</tp:taxon-name-part></tp:taxon-name>, sections <italic><tp:taxon-name><tp:taxon-name-part taxon-name-part-type="genus">Colymbadini</tp:taxon-name-part></tp:taxon-name></italic> and <italic><tp:taxon-name><tp:taxon-name-part taxon-name-part-type="genus">Uracei</tp:taxon-name-part></tp:taxon-name></italic>, from Europe.</article-title><source>Mycological Progress</source><volume>13</volume>(<issue>3</issue>): <fpage>867</fpage>–<lpage>879</lpage>. <ext-link xlink:type="simple" ext-link-type="doi" xlink:href="10.1007/s11557-014-0970-6">https://doi.org/10.1007/s11557-014-0970-6</ext-link></mixed-citation></ref><ref id="B37"><mixed-citation xmlns:xlink="http://www.w3.org/1999/xlink" xlink:type="simple"><person-group><name name-style="western"><surname>Niskanen</surname><given-names>T</given-names></name><name name-style="western"><surname>Kytövuori</surname><given-names>I</given-names></name><name name-style="western"><surname>Liimatainen</surname><given-names>K</given-names></name></person-group> (<year>2011</year>) <article-title><tp:taxon-name><tp:taxon-name-part taxon-name-part-type="genus">Cortinarius</tp:taxon-name-part></tp:taxon-name> section <tp:taxon-name><tp:taxon-name-part taxon-name-part-type="section">Armillati</tp:taxon-name-part></tp:taxon-name> in northern Europe.</article-title><source>Mycologia</source><volume>103</volume>(<issue>5</issue>): <fpage>1080</fpage>–<lpage>1101</lpage>. <ext-link xlink:type="simple" ext-link-type="doi" xlink:href="10.3852/10-350">https://doi.org/10.3852/10-350</ext-link></mixed-citation></ref><ref id="B21"><mixed-citation xmlns:xlink="http://www.w3.org/1999/xlink" xlink:type="simple"><person-group><name name-style="western"><surname>Garnica</surname><given-names>S</given-names></name><name name-style="western"><surname>Weiß</surname><given-names>M</given-names></name><name name-style="western"><surname>Oertel</surname><given-names>B</given-names></name><name name-style="western"><surname>Oberwinkler</surname><given-names>F</given-names></name></person-group> (<year>2005</year>) <article-title>A framework for a phylogenetic classification in the genus <italic><tp:taxon-name><tp:taxon-name-part taxon-name-part-type="genus">Cortinarius</tp:taxon-name-part></tp:taxon-name></italic> (<tp:taxon-name><tp:taxon-name-part taxon-name-part-type="phylum">Basidiomycota</tp:taxon-name-part></tp:taxon-name>, <tp:taxon-name><tp:taxon-name-part taxon-name-part-type="order">Agaricales</tp:taxon-name-part></tp:taxon-name>) derived from morphological and molecular data.</article-title><source>Botany</source><volume>83</volume>(<issue>11</issue>): <fpage>1457</fpage>–<lpage>1477</lpage>. <ext-link xlink:type="simple" ext-link-type="doi" xlink:href="10.1139/b05-107">https://doi.org/10.1139/b05-107</ext-link></mixed-citation></ref><ref id="B6"><mixed-citation xmlns:xlink="http://www.w3.org/1999/xlink" xlink:type="simple"><person-group><name name-style="western"><surname>Bidaud</surname><given-names>A</given-names></name><name name-style="western"><surname>Moënne-Loccoz</surname><given-names>P</given-names></name><name name-style="western"><surname>Reumaux</surname><given-names>P</given-names></name><name name-style="western"><surname>Carteret</surname><given-names>X</given-names></name></person-group> (<year>2009</year>) Atlas des Cortinaires XVIII. Éditions Fédération Mycologique Dauphiné-Savoie, Meyzieu.</mixed-citation></ref><ref id="B50"><mixed-citation xmlns:xlink="http://www.w3.org/1999/xlink" xlink:type="simple"><person-group><name name-style="western"><surname>Soop</surname><given-names>K</given-names></name></person-group> (<year>2014</year>) <italic><tp:taxon-name><tp:taxon-name-part taxon-name-part-type="genus">Cortinarius</tp:taxon-name-part></tp:taxon-name></italic> in Sweden (14 edition). Éditions Scientrixk, Sweden.</mixed-citation></ref><ref id="B12"><mixed-citation xmlns:xlink="http://www.w3.org/1999/xlink" xlink:type="simple"><person-group><name name-style="western"><surname>Brandrud</surname><given-names>TE</given-names></name><name name-style="western"><surname>Lindström</surname><given-names>H</given-names></name><name name-style="western"><surname>Marklund</surname><given-names>H</given-names></name><name name-style="western"><surname>Melot</surname><given-names>J</given-names></name><name name-style="western"><surname>Muskos</surname><given-names>S</given-names></name></person-group> (<year>1992</year>) <italic><tp:taxon-name><tp:taxon-name-part taxon-name-part-type="genus">Cortinarius</tp:taxon-name-part></tp:taxon-name></italic> Flora Photographica II. <italic><tp:taxon-name><tp:taxon-name-part taxon-name-part-type="genus">Cortinarius</tp:taxon-name-part></tp:taxon-name></italic> HB, Matfors.</mixed-citation></ref><ref id="B38"><mixed-citation xmlns:xlink="http://www.w3.org/1999/xlink" xlink:type="simple"><person-group><name name-style="western"><surname>Niskanen</surname><given-names>T</given-names></name><name name-style="western"><surname>Kytövuori</surname><given-names>I</given-names></name><name name-style="western"><surname>Liimatainen</surname><given-names>K</given-names></name><name name-style="western"><surname>Ammirati</surname><given-names>JF</given-names></name></person-group> (<year>2015</year>) <article-title>Nomenclatural novelties.</article-title><source>Index Fungorum</source><volume>256</volume>: <fpage>1</fpage>–<lpage>2</lpage>. <ext-link xlink:type="simple" ext-link-type="uri" xlink:href="http://www.indexfungorum.org/Publications/Index%20Fungorum%20no.256.pdf">http://www.indexfungorum.org/Publications/Index%20Fungorum%20no.256.pdf</ext-link></mixed-citation></ref></ref-list></tp:taxon-treatment>
